# Supplementary material for: Grape berry ripening delay induced by a pre-véraison NAA treatment is paralleled by a shift in the expression pattern of auxin- and ethylene-related genes
Source: BMC Plant Biol. 2012 Oct 9;12:185. doi: 10.1186/1471-2229-12-185 (PMC3564861; doi:10.1186/1471-2229-12-185)
Supplement: Additional file 2 — (Table S1.xlsx). List of genes differentially expressed in N1/C1, N2/C2 and N3/C2 comparisons. [file 1471-2229-12-185-S2.xlsx]

## Sheet: N1vsC1
Table S1. Genes expression from microarray experiment at N1/C1. Microarray values were expressed in terms of Fold-change in according to a p value < 0.05.
N1/C1
Operon_ID	V1 12X Vitis vinifera	Fold-change	P Value	qPCR genes
Vv_10000008	VIT_14s0108g00520	-1.1818	0.0139814
Vv_10000020	VIT_04s0008g01550	1.3462	0.0211934
Vv_10000030	VIT_07s0104g00510	1.74958	0.0302032
Vv_10000044	VIT_10s0003g01770	-1.1607	0.0370762
Vv_10000076	VIT_14s0066g01190	-1.41561	0.0395729
Vv_10000080	VIT_02s0154g00320	3.23108	0.00749312
Vv_10000106	VIT_19s0090g01000	2.36515	0.0193368
Vv_10000107	VIT_07s0005g04480	1.60936	0.0343758
Vv_10000109	VIT_18s0157g00170	1.77637	0.00639492
Vv_10000114	VIT_14s0083g00710	-1.5389	0.0396263
Vv_10000121	VIT_01s0137g00430	-1.58682	0.0325916
Vv_10000139	VIT_05s0094g00350	-1.38775	0.00889398
Vv_10000152	VIT_05s0094g01520	1.19759	0.0440507
Vv_10000158	VIT_06s0004g02560	-1.78951	0.00710647
Vv_10000174	VIT_13s0019g01550	-1.78515	0.00776433
Vv_10000188	VIT_16s0022g00940	-1.33241	0.0259606
Vv_10000203	VIT_03s0063g00850	1.20366	0.044817
Vv_10000204	VIT_08s0040g01190	-1.71246	0.00530893
Vv_10000227	VIT_00s0532g00040	-1.26656	0.0187584
Vv_10000234	VIT_05s0049g01760	1.21911	0.0147464
Vv_10000246	VIT_09s0018g00950	-1.68088	0.00614534
Vv_10000249	VIT_16s0022g01440	-1.47396	0.0257545
Vv_10000253	VIT_06s0004g07350	-1.46236	0.0363823
Vv_10000288	VIT_13s0064g00890	2.0303	0.0010708
Vv_10000294	VIT_00s0480g00070	-2.14621	0.00459288
Vv_10000308	VIT_13s0019g00940	1.37074	0.020082
Vv_10000313	VIT_03s0063g02250	4.87863	0.00226106
Vv_10000323	VIT_14s0219g00150	-1.27893	0.0237657
Vv_10000350	VIT_18s0001g15640	2.89708	0.00700525
Vv_10000355	NA	-1.45699	0.0140682
Vv_10000370	VIT_06s0009g02020	1.51223	0.0325345
Vv_10000379	VIT_13s0175g00150	-1.34158	0.0337841
Vv_10000385	VIT_15s0048g02460	1.12314	0.0322233
Vv_10000412	VIT_04s0008g01750	-1.77213	0.0306158
Vv_10000413	VIT_06s0004g06120	-1.1713	0.00920478
Vv_10000429	VIT_16s0013g01050	1.99599	0.00515952
Vv_10000436	VIT_13s0019g02330	1.71912	0.0132698
Vv_10000453	VIT_12s0028g01390	1.43364	0.0472825
Vv_10000459	VIT_07s0104g00320	1.54529	0.0200471
Vv_10000484	VIT_18s0086g00710	2.6461	0.0125852
Vv_10000486	VIT_01s0011g05630	1.17939	0.0269276
Vv_10000508	VIT_03s0038g01440	-1.32411	0.0171659
Vv_10000510	VIT_14s0060g02130	-1.56827	0.0299496
Vv_10000511	VIT_12s0059g01590	-1.93332	0.0238859
Vv_10000513	VIT_01s0011g02330	1.43629	0.0197456
Vv_10000549	VIT_13s0073g00710	1.32504	0.0344622
Vv_10000567	VIT_11s0016g04270	1.70474	0.00275712
Vv_10000569	VIT_01s0150g00610	1.58889	0.0092174
Vv_10000600	VIT_05s0029g00240	1.6397	0.0100537
Vv_10000641	VIT_19s0085g00610	-1.37905	0.00119489
Vv_10000664	VIT_02s0025g02530	-1.29077	0.0226294
Vv_10000669	VIT_13s0064g00170	1.5033	0.0106431
Vv_10000684	VIT_18s0001g12350	1.37542	0.0100508
Vv_10000696	VIT_18s0001g13360	-1.65708	0.0243728
Vv_10000699	VIT_07s0005g04850	5.41754	0.00357233
Vv_10000717	VIT_00s0323g00070	-3.10609	0.0176064
Vv_10000739	VIT_04s0044g00840	-1.15766	0.0138907
Vv_10000742	VIT_04s0008g06130	2.84037	0.0112407
Vv_10000770	VIT_17s0000g00110	1.94644	0.00678902
Vv_10000784	VIT_11s0052g00590	-1.71673	0.000814411
Vv_10000787	VIT_15s0024g00470	1.10842	0.0428404
Vv_10000805	VIT_16s0098g01290	1.23191	0.0394567
Vv_10000812	VIT_10s0071g00310	1.15253	0.0294035
Vv_10000813	VIT_18s0041g01650	-1.66047	0.00589134
Vv_10000840	VIT_09s0002g00970	1.2768	0.00863013
Vv_10000844	VIT_09s0002g08100	1.84145	0.00495123
Vv_10000861	VIT_17s0000g00320	1.70021	0.0026478	ARF
Vv_10000879	VIT_10s0116g01480	-1.45784	0.0396662
Vv_10000883	VIT_02s0025g02480	1.50769	0.0116181
Vv_10000891	VIT_03s0038g00210	-3.43236	0.0443292
Vv_10000893	VIT_18s0164g00060	-1.40691	0.0458085
Vv_10000902	VIT_00s0220g00030	1.71143	0.00619284
Vv_10000906	VIT_03s0091g00430	1.44905	0.00918147
Vv_10000920	VIT_19s0014g03530	1.58922	0.0381239
Vv_10000926	VIT_14s0083g00320	1.16367	0.0436003
Vv_10000940	VIT_06s0004g03700	2.84802	0.00839749
Vv_10000946	VIT_11s0016g03410	1.67894	0.0342099
Vv_10000958	VIT_06s0004g07560	-2.46966	0.00583314
Vv_10000968	VIT_00s0389g00020	1.39463	0.0322099
Vv_10000977	VIT_08s0040g01710	-1.46082	0.00562336
Vv_10000978	VIT_16s0039g01120	-1.80857	0.0416479
Vv_10000981	VIT_12s0028g01320	1.37526	0.0262673
Vv_10001015	VIT_06s0004g06050	1.46601	0.0325974
Vv_10001030	VIT_06s0004g02810	1.25823	0.044407
Vv_10001031	VIT_02s0087g00610	-1.53807	0.00626868
Vv_10001041	VIT_17s0119g00070	-1.2385	0.0296946
Vv_10001044	VIT_06s0004g00100	-2.32617	0.00350103
Vv_10001047	VIT_19s0027g00590	1.15419	0.0240715
Vv_10001052	VIT_00s0684g00030	2.55366	0.00139327
Vv_10001066	VIT_01s0011g05790	-1.21296	0.0453232
Vv_10001089	VIT_18s0001g11710	1.52931	0.00610111
Vv_10001094	VIT_06s0080g00560	-1.74422	0.0102642
Vv_10001101	VIT_01s0010g02670	-1.72341	0.00138556
Vv_10001102	VIT_07s0005g00280	1.26892	0.00730485
Vv_10001117	VIT_01s0026g00710	1.7792	0.0339146
Vv_10001118	VIT_10s0003g04070	-1.50426	0.0207504
Vv_10001119	VIT_13s0067g00100	1.18971	0.0137732
Vv_10001123	VIT_12s0035g00970	1.34889	0.0200991
Vv_10001141	VIT_04s0008g05840	-1.21735	0.0339452
Vv_10001147	VIT_18s0001g06250	-1.27169	0.00877908
Vv_10001148	VIT_01s0011g03110	-1.32238	0.0273824
Vv_10001153	VIT_04s0008g02490	1.27991	0.028971
Vv_10001162	VIT_12s0057g01310	-1.88213	0.00961014
Vv_10001175	VIT_13s0019g04870	1.25119	0.0285793
Vv_10001176	VIT_09s0002g00890	1.32019	0.0328563
Vv_10001188	VIT_06s0004g04490	-3.22498	0.000499958
Vv_10001192	VIT_08s0007g01470	1.5528	0.0141436
Vv_10001195	VIT_04s0023g02130	-1.41828	0.0493044
Vv_10001212	VIT_07s0031g00350	-1.82986	0.004017
Vv_10001221	VIT_02s0025g00200	1.60286	0.0359065
Vv_10001240	VIT_04s0008g03170	-1.15963	0.0213624
Vv_10001249	VIT_19s0090g00990	1.47187	0.00654993
Vv_10001250	VIT_00s0598g00010	-2.06614	0.0103306
Vv_10001252	VIT_08s0007g03110	-1.47786	0.0161332
Vv_10001254	VIT_05s0077g00860	-1.36087	0.0365262
Vv_10001257	VIT_07s0005g00730	-2.93516	0.0216452
Vv_10001263	VIT_08s0007g08840	-2.58998	0.0105008
Vv_10001266	VIT_14s0068g00360	-1.42607	0.0477492
Vv_10001268	VIT_05s0102g01200	-1.5834	0.00350683
Vv_10001274	VIT_00s0304g00080	-1.6862	0.00792904
Vv_10001275	VIT_08s0007g04960	1.25111	0.0168658
Vv_10001281	VIT_11s0037g00180	-1.83695	0.0431065
Vv_10001284	VIT_03s0091g00320	-1.6496	0.0331356
Vv_10001293	VIT_14s0171g00410	1.52704	0.00792493
Vv_10001303	VIT_17s0000g07920	-1.33977	0.00280381
Vv_10001310	VIT_06s0004g01380	-1.55534	0.0381336
Vv_10001314	VIT_14s0066g01780	1.45031	0.00603261
Vv_10001316	VIT_01s0127g00260	-1.38094	0.00495594
Vv_10001317	VIT_00s0214g00130	1.29853	0.0378535
Vv_10001320	VIT_18s0001g00770	-1.23632	0.0399556
Vv_10001334	VIT_07s0130g00290	-1.37344	0.00861319
Vv_10001337	VIT_18s0001g11750	1.78755	0.00311628
Vv_10001352	VIT_14s0006g01530	-1.68342	0.00645158
Vv_10001353	VIT_05s0020g01530	-1.66878	0.0469152
Vv_10001354	VIT_12s0059g00570	-1.31774	0.0455017
Vv_10001364	VIT_05s0049g00420	1.33769	0.00521646
Vv_10001365	VIT_05s0049g00420	1.46608	0.0108909
Vv_10001376	VIT_18s0122g00460	1.99507	0.0254505
Vv_10001385	VIT_14s0068g01560	-1.38299	0.014754
Vv_10001401	VIT_09s0070g00380	1.4397	0.0196742
Vv_10001406	VIT_13s0156g00340	1.35037	0.0385454
Vv_10001416	VIT_15s0048g01010	1.4756	0.0481271
Vv_10001422	VIT_14s0083g01050	1.26526	0.0154349
Vv_10001430	VIT_03s0063g00480	-2.02831	0.0118864
Vv_10001433	VIT_00s0662g00010	1.64903	0.00765562
Vv_10001436	VIT_02s0025g03550	1.2186	0.0128356
Vv_10001447	VIT_16s0022g02230	-1.23472	0.036921
Vv_10001451	VIT_16s0022g01420	1.39856	0.0152844
Vv_10001454	VIT_13s0019g02180	-2.23432	0.014392
Vv_10001459	VIT_12s0028g03010	-2.83349	0.00243134
Vv_10001463	VIT_11s0016g03200	-1.80552	0.00225555
Vv_10001466	VIT_10s0092g00590	1.74025	0.0360899
Vv_10001475	VIT_07s0151g00350	1.23912	0.0236097
Vv_10001477	VIT_13s0067g02440	1.18352	0.0115916
Vv_10001479	VIT_05s0029g01310	1.31339	0.0425608
Vv_10001480	VIT_12s0134g00450	-1.31272	0.0181946
Vv_10001484	VIT_17s0000g07450	-1.48748	0.0219752
Vv_10001486	VIT_05s0102g00710	1.35732	0.035325
Vv_10001487	VIT_13s0084g00340	1.43614	0.00245421
Vv_10001493	VIT_13s0064g00720	-1.75316	0.0108856
Vv_10001499	VIT_03s0038g03440	-1.35814	0.0127333
Vv_10001500	VIT_10s0116g01000	1.28007	0.0307342
Vv_10001503	VIT_02s0012g01900	1.50012	0.0418437
Vv_10001506	VIT_15s0046g03090	1.33396	0.0149585
Vv_10001516	VIT_14s0066g02550	1.61654	0.0433559
Vv_10001517	VIT_05s0094g00500	-1.39909	0.040755
Vv_10001560	VIT_18s0041g01420	-1.28076	0.0302155
Vv_10001561	VIT_00s0669g00010	1.25785	0.047621
Vv_10001577	VIT_18s0001g12120	1.27155	0.00423219
Vv_10001603	VIT_08s0007g03270	1.71485	0.0442203
Vv_10001610	VIT_01s0010g02170	1.42375	0.0157556
Vv_10001613	VIT_15s0046g00150	-1.33532	0.0457696
Vv_10001617	VIT_18s0122g01170	1.49263	0.0106705
Vv_10001629	VIT_12s0059g00770	-3.84327	0.00232652
Vv_10001631	VIT_18s0001g10450	-2.40341	0.00161115
Vv_10001632	VIT_09s0054g01780	-1.25583	0.0312952
Vv_10001634	VIT_09s0002g03890	1.85947	0.0273249
Vv_10001640	VIT_02s0025g05120	-3.21775	0.000665209
Vv_10001642	VIT_15s0046g00190	-1.53103	0.0398794
Vv_10001648	VIT_04s0079g00810	-1.59973	0.0398964
Vv_10001663	VIT_08s0007g00440	-2.99058	0.017061
Vv_10001671	VIT_13s0067g03060	-1.12788	0.0399525
Vv_10001680	VIT_09s0054g01880	-1.30766	0.0349514
Vv_10001692	VIT_03s0038g02580	1.41345	0.0152344
Vv_10001705	VIT_11s0016g01980	-1.40679	0.025759
Vv_10001725	VIT_08s0007g04760	1.4981	0.00646202
Vv_10001726	VIT_02s0025g01080	-1.66152	0.0106511
Vv_10001735	VIT_17s0000g02970	1.18876	0.0389615
Vv_10001741	VIT_04s0023g00770	2.04433	0.00100751
Vv_10001742	VIT_06s0061g00560	-2.02651	0.020349
Vv_10001749	VIT_03s0063g00370	-1.42001	0.0173809
Vv_10001757	VIT_19s0085g01000	1.31198	0.0297878
Vv_10001765	VIT_06s0004g06340	1.17619	0.0319178
Vv_10001781	VIT_06s0004g03580	-1.21103	0.0140042
Vv_10001785	VIT_02s0033g00840	-1.69915	0.0133362
Vv_10001786	VIT_19s0014g03200	-1.3881	0.00991403
Vv_10001789	VIT_01s0011g04820	-1.72154	0.0322807
Vv_10001799	VIT_07s0104g00160	1.4076	0.0214643
Vv_10001802	VIT_18s0001g06900	-1.88888	0.0179441
Vv_10001805	VIT_05s0020g04180	-1.24582	0.00744496
Vv_10001806	VIT_05s0020g02180	-1.51834	0.00644515
Vv_10001807	VIT_02s0087g00710	-1.72091	0.000923471
Vv_10001808	VIT_02s0012g00100	1.3643	0.00960754
Vv_10001861	VIT_06s0004g07920	2.419	0.0100487
Vv_10001862	VIT_17s0119g00090	-1.25839	0.0140051
Vv_10001866	VIT_08s0056g00320	-1.48868	0.034372
Vv_10001868	VIT_18s0001g03330	1.18939	0.0370978
Vv_10001869	VIT_11s0118g00210	-1.39656	0.016767
Vv_10001874	VIT_01s0011g05610	1.71345	0.0268318
Vv_10001881	VIT_06s0004g01420	-1.26285	0.0192449
Vv_10001887	VIT_18s0122g00630	1.73749	0.0143753
Vv_10001893	VIT_05s0102g01120	-1.29257	0.0425887
Vv_10001907	VIT_12s0059g02240	-1.27634	0.0237947
Vv_10001920	VIT_19s0085g00110	-1.18101	0.0213369
Vv_10001932	VIT_10s0003g01610	1.16873	0.0315777
Vv_10001937	VIT_18s0001g02420	-1.2385	0.0469392
Vv_10001946	VIT_17s0000g06370	1.75909	0.00321416
Vv_10001949	VIT_06s0009g00970	1.20582	0.0224915
Vv_10001954	VIT_06s0009g00410	1.9865	0.009059
Vv_10001961	VIT_11s0016g04720	-2.0148	0.00610656
Vv_10001964	VIT_02s0033g00290	1.39362	0.0129694
Vv_10001966	VIT_19s0027g01640	1.12722	0.0414075
Vv_10001967	VIT_11s0052g00040	1.18749	0.0322593
Vv_10001981	VIT_19s0015g00230	1.25819	0.00532262
Vv_10001985	VIT_17s0000g08670	1.58959	0.0101218
Vv_10001991	VIT_13s0074g00750	1.29789	0.00973667
Vv_10001997	VIT_10s0116g00100	1.63063	0.0331331
Vv_10001998	VIT_07s0104g01730	1.53185	0.043537
Vv_10002005	VIT_01s0011g03400	3.53622	0.0168235
Vv_10002026	VIT_10s0003g02750	1.35801	0.0360943
Vv_10002037	VIT_03s0038g03130	-2.16065	0.0165637
Vv_10002062	VIT_04s0023g01800	1.16383	0.0188599
Vv_10002066	VIT_00s0214g00150	1.37125	0.00816626
Vv_10002067	VIT_12s0028g02520	2.31817	0.0393348
Vv_10002081	VIT_18s0122g00530	1.47033	0.0162293
Vv_10002086	VIT_10s0116g01920	1.5033	0.0148044
Vv_10002090	VIT_17s0000g02010	-1.43889	0.0187871
Vv_10002107	VIT_04s0023g02150	-2.43749	0.00441801
Vv_10002116	VIT_04s0008g02720	-1.60021	0.0225099
Vv_10002122	VIT_03s0063g01690	-1.17805	0.0332318
Vv_10002130	VIT_03s0180g00230	-1.70358	0.0406529
Vv_10002136	VIT_14s0108g00270	-1.33903	0.0343242
Vv_10002153	VIT_08s0007g01780	1.25184	0.0325222
Vv_10002154	VIT_13s0019g05080	-1.17614	0.0481334
Vv_10002155	VIT_02s0025g03150	1.73592	0.0255129
Vv_10002163	VIT_16s0050g01450	1.23715	0.0294027
Vv_10002164	VIT_01s0011g01160	-1.54952	0.0163571
Vv_10002169	VIT_02s0012g01130	2.41483	0.00390964
Vv_10002171	VIT_16s0100g00400	-10.001	0.037691
Vv_10002199	VIT_04s0008g06720	1.30064	0.00914981
Vv_10002204	VIT_01s0011g00410	-1.28891	0.0117353
Vv_10002213	VIT_03s0038g02530	1.49484	0.022505
Vv_10002222	VIT_18s0041g02080	1.42957	0.00692445
Vv_10002235	VIT_11s0118g00500	1.33461	0.0111977
Vv_10002241	VIT_01s0150g00620	1.63814	0.000583917
Vv_10002260	VIT_10s0003g01640	1.47214	0.00529368
Vv_10002275	VIT_18s0001g15460	-1.92411	0.0121878
Vv_10002277	VIT_02s0025g02340	-1.33475	0.0212245
Vv_10002288	VIT_05s0049g00850	-1.34441	0.018566
Vv_10002298	VIT_08s0056g00730	1.8942	0.0102485
Vv_10002304	VIT_17s0000g06950	1.1823	0.0277225
Vv_10002316	VIT_17s0000g04470	1.48347	0.0133385
Vv_10002323	VIT_00s0125g00270	1.23217	0.00531135
Vv_10002324	VIT_19s0140g00120	1.20517	0.0363241
Vv_10002329	VIT_08s0007g01510	-1.84577	0.000972087
Vv_10002330	VIT_12s0034g01330	-1.48398	0.0396705
Vv_10002341	VIT_05s0094g00850	-1.39737	0.0424796
Vv_10002353	VIT_17s0000g07500	-1.79764	0.00797593
Vv_10002366	VIT_11s0052g00320	-1.80081	0.000747687
Vv_10002375	VIT_18s0001g08420	1.54195	0.0404235
Vv_10002376	VIT_05s0077g01350	-1.62062	0.00909041
Vv_10002380	VIT_11s0016g04760	1.48476	0.0284744
Vv_10002381	VIT_03s0038g04090	-1.42465	0.0339166
Vv_10002384	VIT_13s0156g00150	-1.76452	0.00901895
Vv_10002385	VIT_03s0038g00360	-1.41784	0.0143185
Vv_10002387	VIT_09s0002g08270	1.4819	0.0481457
Vv_10002391	VIT_11s0016g04490	-1.28291	0.00827239
Vv_10002403	VIT_05s0062g01110	-1.20819	0.0109478
Vv_10002408	VIT_07s0005g01660	-1.26081	0.0243178
Vv_10002410	VIT_07s0005g00060	3.7521	0.00307503
Vv_10002412	VIT_07s0031g02840	-1.38741	0.00477569
Vv_10002414	VIT_12s0059g00490	-1.8007	0.0448083
Vv_10002434	VIT_08s0056g00750	-1.27525	0.00440744
Vv_10002435	VIT_09s0002g00280	1.41899	0.0233732
Vv_10002440	VIT_15s0048g02090	1.292	0.0212144
Vv_10002444	VIT_04s0023g02950	-1.71537	0.00220249
Vv_10002450	VIT_08s0007g07590	1.18594	0.0109493
Vv_10002464	VIT_07s0031g01170	-3.55071	0.00277983
Vv_10002474	VIT_01s0011g00540	-1.43872	0.0143772
Vv_10002485	VIT_08s0040g01710	-1.64075	0.01076
Vv_10002494	VIT_12s0055g00810	-1.75689	0.0085627
Vv_10002515	VIT_11s0052g01840	-1.47643	0.0298892
Vv_10002517	VIT_07s0005g00730	-2.60008	0.00102803
Vv_10002521	VIT_14s0060g02200	1.36296	0.0489874
Vv_10002524	VIT_00s0227g00130	-1.24224	0.0140598
Vv_10002534	VIT_05s0049g00680	-2.26487	0.0492565
Vv_10002541	VIT_09s0002g00970	1.26335	0.047809
Vv_10002545	VIT_01s0137g00630	-1.80726	0.0142762
Vv_10002547	VIT_02s0025g00240	-1.14046	0.0242541
Vv_10002563	VIT_03s0017g01270	-1.60853	0.0489428
Vv_10002564	VIT_13s0067g00140	-1.23394	0.0363788
Vv_10002571	VIT_19s0014g03470	1.5596	0.0322995
Vv_10002579	VIT_18s0001g05710	-1.23647	0.0459643
Vv_10002580	VIT_09s0002g03950	-1.14803	0.0269955
Vv_10002599	VIT_00s0929g00020	-2.84977	0.00234397
Vv_10002608	VIT_14s0066g02190	-1.63701	0.0208272
Vv_10002613	VIT_05s0094g01570	-1.17911	0.0231194
Vv_10002626	VIT_15s0046g00320	-1.22383	0.03349
Vv_10002627	VIT_16s0039g00720	-1.50211	0.0386143
Vv_10002642	VIT_14s0108g00150	-1.2239	0.012279
Vv_10002654	VIT_08s0040g02610	-3.84878	0.016658
Vv_10002658	VIT_06s0004g03070	-1.44491	0.00661274
Vv_10002663	VIT_14s0128g00890	-1.44622	0.037003
Vv_10002686	VIT_06s0061g01050	-1.40611	0.040155
Vv_10002693	VIT_06s0004g05470	1.42382	0.0056782
Vv_10002696	VIT_06s0004g01510	-2.96998	0.00558126
Vv_10002717	VIT_18s0001g12160	1.55704	0.0180435
Vv_10002722	VIT_08s0007g07180	-1.14491	0.0263637
Vv_10002732	VIT_18s0001g14440	-1.3784	0.0431027
Vv_10002743	VIT_03s0063g00390	1.21358	0.00826198
Vv_10002746	VIT_06s0004g06820	-3.75122	0.0117402
Vv_10002756	VIT_14s0068g01110	-1.3044	0.00292865
Vv_10002762	VIT_00s0429g00030	-1.38057	0.0191922
Vv_10002812	VIT_14s0060g02410	-1.57644	0.00988802
Vv_10002814	VIT_12s0028g03200	1.41316	0.0466114
Vv_10002824	VIT_17s0000g07910	-1.44058	0.000610153
Vv_10002827	VIT_10s0003g01840	-3.86382	0.0399258
Vv_10002836	VIT_10s0042g01250	1.53993	0.0404014
Vv_10002851	VIT_08s0007g00480	-1.28118	0.0142968
Vv_10002854	VIT_13s0064g00860	1.51037	0.0120085
Vv_10002858	VIT_18s0041g00170	1.40593	0.00480329
Vv_10002872	VIT_06s0004g01930	-1.27694	0.00505911
Vv_10002875	VIT_02s0025g03370	-1.20095	0.00942589
Vv_10002881	VIT_05s0020g03030	-1.79711	0.0224009
Vv_10002884	VIT_13s0019g05290	1.26195	0.00716154
Vv_10002888	VIT_05s0102g01210	1.50284	0.0300054
Vv_10002891	VIT_09s0002g02270	1.28994	0.035421
Vv_10002894	VIT_08s0007g03160	1.2379	0.0387565
Vv_10002900	VIT_12s0035g00800	-1.30203	0.047267
Vv_10002903	VIT_05s0094g00360	-1.65487	0.00511055
Vv_10002908	VIT_03s0038g04010	-1.25834	0.0445032
Vv_10002912	VIT_02s0033g00030	1.60872	0.0231962
Vv_10002914	VIT_06s0009g02300	-1.21915	0.00889851
Vv_10002930	VIT_04s0023g00310	1.4905	0.0017297
Vv_10002934	VIT_16s0022g01690	1.41221	0.026501
Vv_10002944	VIT_06s0004g03310	-1.51204	0.0378777
Vv_10002948	VIT_04s0023g02460	1.15135	0.027461
Vv_10002960	VIT_00s2505g00010	1.46972	0.00197842
Vv_10002995	VIT_19s0085g01110	-2.36797	0.00290882
Vv_10002999	VIT_06s0004g03020	2.03836	0.0102322
Vv_10003000	VIT_01s0010g01590	1.20771	0.00872221
Vv_10003002	VIT_04s0023g01040	1.21767	0.00927624
Vv_10003005	VIT_01s0011g04250	-2.06711	0.0198503
Vv_10003015	VIT_02s0087g00910	2.25883	0.0034344
Vv_10003019	VIT_07s0104g01470	1.26496	0.044094
Vv_10003024	VIT_09s0002g04840	1.59918	0.00243823
Vv_10003025	VIT_10s0003g01970	-1.96127	0.000267878
Vv_10003070	VIT_06s0080g00030	1.34523	0.0196445
Vv_10003091	VIT_05s0020g03920	1.18453	0.00287706
Vv_10003102	VIT_14s0068g00250	1.24296	0.0183452
Vv_10003121	VIT_01s0010g02260	-1.85447	0.0213326
Vv_10003122	VIT_04s0008g03240	-1.13442	0.0234888
Vv_10003140	VIT_12s0059g02320	1.30449	0.0367747
Vv_10003143	VIT_09s0002g07400	1.28896	0.0306941
Vv_10003148	VIT_02s0025g02410	-1.64695	0.0358068
Vv_10003155	VIT_11s0016g04070	-2.16842	0.0114481
Vv_10003162	VIT_03s0038g02810	1.3168	0.0150704
Vv_10003164	VIT_01s0010g01430	-1.80428	0.0089239
Vv_10003176	VIT_15s0021g01020	1.23208	0.0482191
Vv_10003179	VIT_10s0003g04000	-1.55267	0.0315683
Vv_10003198	VIT_07s0005g03630	-1.77272	0.0138277
Vv_10003207	VIT_13s0019g04110	-1.27726	0.0258835
Vv_10003214	VIT_10s0116g01380	2.27255	0.00786354
Vv_10003220	VIT_18s0166g00210	1.24039	0.0133158
Vv_10003237	VIT_00s0558g00010	1.25538	0.00608238
Vv_10003244	VIT_01s0011g02740	1.73417	0.00146481
Vv_10003251	VIT_05s0077g01240	-1.31198	0.0344643
Vv_10003257	VIT_06s0004g03620	-1.30447	0.0253051
Vv_10003259	VIT_16s0050g02660	-1.17195	0.0204892
Vv_10003278	VIT_08s0040g00900	1.80974	0.000400746
Vv_10003280	VIT_07s0031g03050	1.53004	0.00811485
Vv_10003319	VIT_18s0001g15270	-1.32193	0.0448674
Vv_10003329	VIT_18s0001g03570	-2.05263	0.0258829
Vv_10003331	VIT_05s0020g03980	-2.47987	0.032967
Vv_10003333	VIT_16s0022g00540	-1.51359	0.0120467
Vv_10003364	VIT_15s0046g02560	1.62233	0.032088
Vv_10003366	VIT_13s0019g05170	-1.3325	0.0333161
Vv_10003368	VIT_16s0039g02060	1.5014	0.0270066
Vv_10003378	VIT_07s0005g05520	-3.38166	0.000770395
Vv_10003392	VIT_02s0025g03010	1.18987	0.0424674
Vv_10003411	VIT_06s0009g01570	1.26853	0.0203893
Vv_10003420	VIT_02s0154g00620	-3.41162	0.00191199
Vv_10003424	VIT_08s0007g03440	-1.43637	0.00500757
Vv_10003427	VIT_00s0174g00200	1.16953	0.0189383
Vv_10003428	VIT_16s0098g01270	1.16946	0.0184157
Vv_10003436	VIT_03s0063g00860	-1.75081	0.00836996
Vv_10003466	VIT_04s0008g06630	1.26404	0.0227895
Vv_10003472	VIT_02s0234g00100	-1.3116	0.0239741
Vv_10003476	VIT_05s0077g00550	-1.3685	0.0268561
Vv_10003490	VIT_13s0019g00610	1.20175	0.0256173
Vv_10003491	VIT_14s0068g01020	1.19982	0.0286854
Vv_10003492	VIT_17s0000g08930	1.29963	0.0215417
Vv_10003499	VIT_17s0000g01160	-3.18906	0.000131877
Vv_10003500	VIT_18s0001g05060	-2.48773	0.00596012
Vv_10003507	VIT_08s0056g00820	-1.24742	0.0236222
Vv_10003513	VIT_11s0016g03390	-1.1622	0.0467818
Vv_10003518	VIT_13s0067g01180	-1.20922	0.0330749
Vv_10003520	VIT_11s0052g00980	-1.30173	0.0264532
Vv_10003538	VIT_08s0007g07360	-1.33526	0.0123656
Vv_10003552	VIT_03s0038g04250	1.19481	0.0288178
Vv_10003562	VIT_02s0025g04910	-1.39415	0.0124784
Vv_10003564	VIT_04s0008g00690	-2.74751	0.000151126
Vv_10003568	VIT_06s0004g06620	-1.52626	0.0155079
Vv_10003594	VIT_13s0064g00200	1.23968	0.0459151
Vv_10003598	VIT_16s0050g01090	1.81388	0.0167388
Vv_10003601	VIT_10s0116g00760	-1.53769	0.00391384
Vv_10003606	VIT_08s0007g08270	1.36455	0.0105771
Vv_10003615	VIT_04s0044g01510	1.25874	0.0479932
Vv_10003662	VIT_05s0020g04600	1.24829	0.00666355
Vv_10003672	VIT_03s0038g02770	1.09818	0.0439358
Vv_10003673	VIT_18s0001g07400	-3.27656	0.00158494
Vv_10003675	VIT_19s0014g04660	-1.91008	0.00727398
Vv_10003681	VIT_11s0016g04920	-6.47576	0.0252212
Vv_10003689	VIT_07s0185g00140	1.21834	0.0171853
Vv_10003696	VIT_03s0088g00380	1.35512	0.0270808
Vv_10003698	VIT_17s0000g03870	-1.22748	0.0445331
Vv_10003702	VIT_00s0246g00180	-1.23733	0.0219837
Vv_10003711	VIT_06s0061g00730	2.39824	0.00374349	AQUA1
Vv_10003721	VIT_14s0030g00680	1.66023	0.00709013
Vv_10003768	VIT_19s0093g00310	1.73763	0.00616894
Vv_10003770	VIT_07s0031g00880	1.52928	0.000191184
Vv_10003799	VIT_18s0041g00390	5.33001	0.000141898
Vv_10003810	VIT_09s0002g06460	1.53263	0.03531
Vv_10003838	VIT_02s0109g00080	2.23426	0.0110345
Vv_10003850	VIT_00s2326g00010	-1.22424	0.0350771
Vv_10003851	VIT_00s0260g00060	-1.3297	0.0307732
Vv_10003868	VIT_04s0023g02700	2.72344	0.000212739
Vv_10003874	VIT_05s0077g01530	-1.30357	0.0169701
Vv_10003882	VIT_04s0008g03440	-1.25367	0.0258084
Vv_10003886	VIT_17s0000g04020	1.47448	0.00123964
Vv_10003897	VIT_02s0012g02220	-2.56896	0.000441265
Vv_10003901	VIT_09s0002g02750	1.35948	0.00585158
Vv_10003922	VIT_11s0118g00200	-2.53474	0.00204628
Vv_10003928	VIT_06s0004g04480	-1.92704	0.00894307
Vv_10003932	VIT_00s0211g00120	2.06322	0.0401096
Vv_10003934	VIT_10s0116g01650	-2.14501	0.0286002
Vv_10003946	VIT_03s0017g00680	-2.7701	0.0168484
Vv_10003951	VIT_11s0052g01370	-5.25727	0.0370228
Vv_10003952	VIT_12s0055g01110	2.36483	0.00576206
Vv_10003956	VIT_04s0044g00280	-1.95686	0.00480698
Vv_10003970	VIT_09s0002g00170	-1.58337	0.0179725
Vv_10003975	VIT_01s0011g03920	1.4249	0.00203101
Vv_10003980	VIT_19s0014g01000	-1.22903	0.00726077
Vv_10003992	VIT_02s0154g00480	1.73707	0.000822467
Vv_10003998	VIT_19s0014g03080	1.81538	0.0258178
Vv_10004000	VIT_03s0063g02520	1.37719	0.0491767
Vv_10004012	VIT_15s0048g00660	1.8969	0.0251128
Vv_10004019	VIT_03s0063g01180	-1.85434	0.00825945
Vv_10004020	VIT_03s0063g01330	-1.82282	0.0388293
Vv_10004028	VIT_01s0026g00990	-1.49905	0.023594
Vv_10004030	VIT_01s0127g00060	-1.295	0.0418036
Vv_10004035	VIT_07s0005g03910	1.30168	0.0128093
Vv_10004046	VIT_18s0001g15310	1.72265	0.0349544
Vv_10004059	VIT_04s0008g06170	1.50701	0.0246836
Vv_10004069	VIT_11s0016g02080	1.56401	0.0466873
Vv_10004076	VIT_14s0108g01650	-1.40765	0.00163155
Vv_10004081	VIT_00s0494g00020	1.65944	0.0124596
Vv_10004084	VIT_00s0125g00280	1.538	0.0440519
Vv_10004087	VIT_12s0059g02040	-2.25418	0.0146318
Vv_10004099	VIT_19s0014g03130	-1.69458	0.0475768
Vv_10004122	VIT_04s0023g00600	-4.01944	0.0436813
Vv_10004137	VIT_17s0000g02230	1.4603	0.0116176
Vv_10004141	VIT_00s0203g00040	1.63572	0.00690842
Vv_10004159	VIT_09s0002g06420	-3.34234	0.000343287
Vv_10004160	VIT_10s0116g00400	1.26295	0.0373891
Vv_10004167	VIT_05s0136g00260	-4.22901	0.0128647	CHS3
Vv_10004174	VIT_18s0001g14950	2.25036	0.0196031
Vv_10004220	VIT_01s0010g02880	-1.51539	0.00103814
Vv_10004254	VIT_09s0002g06790	-2.03282	0.00567909
Vv_10004275	VIT_00s0391g00070	-2.57838	0.0048862
Vv_10004289	VIT_12s0035g01150	1.49084	0.00244389
Vv_10004299	VIT_17s0000g06180	-1.77336	0.0322438
Vv_10004300	VIT_09s0002g01440	1.34993	0.0165571
Vv_10004301	VIT_17s0000g01240	-1.35189	0.0211881
Vv_10004305	VIT_07s0129g00290	1.86796	0.0136001
Vv_10004308	VIT_00s0207g00070	1.36772	0.0437654
Vv_10004310	VIT_08s0007g07450	1.43308	0.00435871
Vv_10004311	VIT_02s0154g00090	-1.86865	0.0168779
Vv_10004314	VIT_14s0068g00870	-1.26445	0.0475861
Vv_10004322	VIT_00s0299g00060	1.25614	0.0315241
Vv_10004323	VIT_08s0007g01170	-3.03367	0.022197
Vv_10004324	VIT_16s0050g00750	1.20176	0.023229
Vv_10004334	VIT_18s0001g05680	1.43756	0.0148134
Vv_10004335	VIT_18s0001g10460	1.4518	0.0159597
Vv_10004340	VIT_16s0050g02520	1.57193	0.00927439
Vv_10004343	VIT_03s0038g03430	-2.89649	0.00404734
Vv_10004344	VIT_03s0091g00360	-1.19421	0.0331372
Vv_10004351	VIT_07s0141g00610	1.54031	0.044796
Vv_10004361	VIT_02s0025g04540	-1.5591	0.00216336
Vv_10004373	VIT_13s0067g02300	-2.5182	0.0223018
Vv_10004381	VIT_13s0019g02360	-1.92382	0.0477739
Vv_10004382	VIT_02s0025g00650	-1.45295	0.0216919
Vv_10004392	VIT_14s0066g00860	-1.51962	0.0493357
Vv_10004398	VIT_09s0002g00380	-1.11926	0.0367847
Vv_10004410	VIT_01s0011g01050	-1.31155	0.00791909
Vv_10004416	VIT_18s0001g00510	-1.4399	0.0151106
Vv_10004428	VIT_01s0150g00170	-1.53738	0.0448061
Vv_10004433	VIT_13s0067g02190	3.03974	0.00171628
Vv_10004436	VIT_19s0090g01490	-1.31826	0.0468033
Vv_10004443	VIT_19s0093g00510	2.00877	0.0167746
Vv_10004447	VIT_05s0020g02890	-1.34539	0.00780042
Vv_10004458	VIT_00s0187g00280	-1.75944	0.0317416
Vv_10004462	VIT_06s0004g03390	1.22799	0.011204
Vv_10004465	VIT_04s0008g05330	-1.21097	0.00828581
Vv_10004470	VIT_08s0007g06480	1.89379	0.0220717
Vv_10004473	VIT_13s0064g01870	-1.45892	0.0413582
Vv_10004488	VIT_18s0001g04520	-2.71574	0.000256011
Vv_10004497	VIT_07s0129g00330	-1.39319	0.0300385
Vv_10004514	VIT_07s0129g00470	1.38974	0.0263369
Vv_10004521	VIT_18s0001g13370	-1.50705	0.0284476
Vv_10004541	VIT_13s0019g00860	1.94625	0.0104511
Vv_10004545	VIT_01s0010g00940	1.46069	0.00464812
Vv_10004547	VIT_05s0051g00340	1.59344	0.0190159
Vv_10004548	VIT_11s0037g01210	-1.48154	0.0306119
Vv_10004567	VIT_07s0141g00070	-1.246	0.0411048
Vv_10004579	VIT_16s0098g00190	-1.25291	0.00605934
Vv_10004604	VIT_16s0050g01250	-2.25067	0.0193326
Vv_10004605	VIT_01s0011g03400	3.49864	0.00736357
Vv_10004615	VIT_09s0002g04480	-1.57562	0.0116332
Vv_10004620	VIT_03s0038g02930	1.42289	0.0237606
Vv_10004633	VIT_01s0011g01780	-1.39936	0.00463267
Vv_10004638	VIT_08s0007g08030	-44.6536	0.0235661
Vv_10004641	VIT_03s0063g00820	1.27486	0.0196245
Vv_10004648	VIT_17s0053g00840	1.14339	0.0370346
Vv_10004651	VIT_18s0001g01030	-2.14598	0.0158741
Vv_10004653	VIT_03s0038g00170	-1.1351	0.0186457
Vv_10004657	VIT_14s0081g00690	-2.25223	0.0113472
Vv_10004661	VIT_14s0068g01690	2.15017	0.0187811
Vv_10004669	VIT_11s0016g01340	1.39998	0.0304893
Vv_10004672	VIT_09s0054g01590	-1.14768	0.0284601
Vv_10004676	VIT_13s0064g00890	-1.6259	0.0230194
Vv_10004678	VIT_00s0341g00020	1.38738	0.0368532
Vv_10004683	VIT_11s0065g00150	1.53929	0.00298732
Vv_10004707	VIT_04s0008g03850	1.29371	0.0237328
Vv_10004731	VIT_07s0104g00710	1.34708	0.0306558
Vv_10004736	VIT_06s0004g05890	-1.62586	0.0280471
Vv_10004738	VIT_02s0025g04730	-2.01021	0.041574
Vv_10004749	VIT_03s0088g00370	-1.43222	0.0140657
Vv_10004751	VIT_05s0020g04690	-1.57674	0.0228016
Vv_10004784	VIT_18s0001g13790	1.16981	0.0377819
Vv_10004793	VIT_01s0127g00870	1.19282	0.0476359
Vv_10004807	VIT_02s0025g04840	1.57871	0.00886391
Vv_10004809	VIT_18s0001g14640	-1.43175	0.00569692
Vv_10004833	VIT_07s0005g05610	-1.8058	0.0285645
Vv_10004837	VIT_09s0002g05800	-1.51149	0.0289108
Vv_10004844	VIT_12s0028g03120	-2.08649	0.0156258
Vv_10004892	VIT_07s0031g01160	-1.34809	0.0235353
Vv_10004898	VIT_07s0005g01710	-1.79067	0.0431701
Vv_10004905	VIT_01s0011g05290	1.27929	0.0453108
Vv_10004909	VIT_07s0005g04240	1.84382	0.0170279
Vv_10004918	VIT_19s0014g01330	1.23257	0.00460585
Vv_10004922	VIT_18s0072g00770	-1.33874	0.0108287
Vv_10004932	VIT_10s0523g00020	-1.73295	0.00741072
Vv_10004939	VIT_05s0020g03890	1.3124	0.0416642
Vv_10004940	VIT_12s0028g02180	1.37827	0.025778
Vv_10004941	VIT_09s0002g07060	1.64791	0.00199724
Vv_10004943	VIT_19s0090g00050	1.36603	0.0394246
Vv_10004952	VIT_00s0227g00160	1.75822	0.0418291
Vv_10004954	VIT_19s0015g01010	1.27603	0.00548898
Vv_10004955	VIT_15s0048g02870	-4.91076	0.00546607
Vv_10004957	VIT_02s0025g00270	1.18175	0.0315239
Vv_10004965	VIT_15s0045g00550	-3.03801	0.00154871
Vv_10004979	VIT_17s0000g02240	1.15618	0.0441751
Vv_10004996	VIT_03s0038g00270	-1.68425	0.00787659
Vv_10005004	VIT_09s0002g03170	1.55132	0.0132278
Vv_10005010	VIT_11s0016g00420	1.4921	0.0150274
Vv_10005020	VIT_11s0065g00960	1.43812	0.00479444
Vv_10005023	VIT_15s0046g01190	-1.39949	0.00995163
Vv_10005024	VIT_06s0009g02040	1.43361	0.0198965
Vv_10005025	VIT_17s0000g09640	-1.26718	0.0294958
Vv_10005027	VIT_00s2015g00020	1.34499	0.0179502
Vv_10005031	VIT_06s0004g04810	1.38776	0.0378313
Vv_10005035	VIT_11s0016g05270	1.67092	0.0453984
Vv_10005036	VIT_08s0058g00930	1.83985	0.0146198
Vv_10005040	VIT_04s0008g01670	1.51265	0.00478696
Vv_10005046	VIT_10s0003g01360	-1.41551	0.0412785
Vv_10005058	VIT_08s0105g00460	-1.33571	0.0195944
Vv_10005059	VIT_10s0003g05670	-1.49979	0.00192422
Vv_10005063	VIT_16s0022g01890	1.35198	0.0444487
Vv_10005064	VIT_12s0034g02380	-1.19365	0.021542
Vv_10005080	VIT_18s0001g03070	-1.27841	0.0319552
Vv_10005084	VIT_12s0028g03580	-1.4645	0.0218289
Vv_10005090	VIT_17s0000g02550	1.58457	0.022981
Vv_10005092	VIT_14s0006g01660	-1.3068	0.0160682
Vv_10005100	VIT_00s0916g00010	-1.3183	0.0478203
Vv_10005104	VIT_19s0015g01160	-1.36147	0.0173368
Vv_10005106	VIT_00s1353g00010	1.44098	0.0440397
Vv_10005108	VIT_16s0050g02530	2.05766	0.0229493
Vv_10005109	VIT_04s0008g02250	2.46576	0.00301359
Vv_10005116	VIT_18s0072g01090	1.60518	0.0458133
Vv_10005124	VIT_08s0007g04340	1.25136	0.00406532
Vv_10005138	VIT_06s0004g05990	1.18034	0.0392944
Vv_10005144	VIT_04s0008g06920	-1.21124	0.0490013
Vv_10005163	VIT_04s0043g00360	-1.20302	0.0445411
Vv_10005201	VIT_07s0031g00760	-2.12407	0.00742895
Vv_10005225	VIT_13s0067g02260	-2.06394	0.0356775
Vv_10005244	VIT_05s0020g02410	-1.65175	0.0203307
Vv_10005257	VIT_08s0007g07550	-2.00635	0.0355206
Vv_10005272	VIT_15s0048g01700	1.63421	0.00452264
Vv_10005319	VIT_07s0031g00980	1.16342	0.0491654
Vv_10005325	VIT_19s0014g03930	1.6352	0.032763
Vv_10005367	VIT_14s0066g00340	-4.39258	0.000859342
Vv_10005380	VIT_06s0080g00550	-1.37651	0.0222995
Vv_10005410	VIT_11s0078g00430	1.45518	0.00352147
Vv_10005412	VIT_09s0002g01610	-1.55197	0.0310117
Vv_10005421	VIT_08s0007g02030	1.44847	0.0358741
Vv_10005429	VIT_18s0072g00970	-1.29226	0.0347533
Vv_10005456	VIT_04s0008g03830	2.05368	0.00200503
Vv_10005470	VIT_15s0046g02930	-8.92187	0.0395314
Vv_10005496	VIT_00s0429g00040	2.63954	0.0350362
Vv_10005497	VIT_00s0391g00040	1.48313	0.0227339
Vv_10005520	VIT_05s0020g02790	1.73073	0.00182494
Vv_10005537	VIT_14s0066g00950	-1.47398	0.0190989
Vv_10005547	VIT_01s0026g00840	-1.3013	0.0468181
Vv_10005553	VIT_04s0008g05340	1.6929	0.0380861
Vv_10005566	VIT_07s0104g01780	1.38998	0.00490426
Vv_10005605	VIT_12s0059g02310	-5.58912	0.0028873
Vv_10005609	VIT_18s0001g13120	1.31394	0.0424171
Vv_10005631	VIT_11s0016g05170	-1.88448	0.00855402
Vv_10005649	VIT_18s0001g15640	2.36591	0.00907566
Vv_10005650	VIT_01s0127g00700	1.48899	0.00506076
Vv_10005654	VIT_14s0068g02070	1.27309	0.039661
Vv_10005669	VIT_01s0010g02860	1.20982	0.0394693
Vv_10005682	VIT_11s0103g00610	-3.19089	0.0156187
Vv_10005685	VIT_08s0007g05020	-1.3873	0.020943
Vv_10005688	VIT_01s0011g03640	1.53633	0.0211778
Vv_10005704	VIT_18s0001g14250	1.85544	0.00898267
Vv_10005707	VIT_03s0088g01050	1.36319	0.0116774
Vv_10005723	VIT_00s0524g00030	-4.74593	0.0250248
Vv_10005726	VIT_05s0102g01140	-1.39417	0.0189732
Vv_10005773	VIT_18s0072g00360	-1.65254	0.00230255
Vv_10005776	NA	-1.36035	0.0233191
Vv_10005778	VIT_18s0122g00780	-1.70305	0.0203927
Vv_10005783	VIT_15s0021g00610	-1.57682	0.00905768
Vv_10005788	VIT_03s0038g03800	-1.24886	0.00627322
Vv_10005795	VIT_06s0004g03520	-1.94085	0.0104284
Vv_10005796	VIT_01s0026g01860	1.34556	0.0281683
Vv_10005797	VIT_05s0136g00100	1.18825	0.0186491
Vv_10005812	VIT_06s0061g01610	1.24001	0.0195503
Vv_10005820	VIT_02s0012g00190	1.3755	0.0457276
Vv_10005821	VIT_14s0036g01070	-1.7419	0.0368222
Vv_10005831	VIT_17s0053g00780	1.34208	0.0173853
Vv_10005838	VIT_18s0001g10430	1.17964	0.011903
Vv_10005839	VIT_04s0008g02670	-1.90583	0.00209436
Vv_10005843	VIT_14s0030g01880	-1.09245	0.0496629
Vv_10005866	VIT_13s0067g00730	-1.24551	0.037272
Vv_10005868	VIT_06s0004g05890	-1.67291	0.0103385
Vv_10005874	VIT_00s0231g00070	1.4389	0.0282838
Vv_10005886	VIT_13s0073g00630	1.42743	0.0348227
Vv_10005897	VIT_07s0031g00330	-1.34191	0.025782
Vv_10005900	VIT_00s0208g00040	-2.03794	0.00958989
Vv_10005903	VIT_03s0038g02730	1.22947	0.0279249
Vv_10005909	VIT_10s0003g05450	-1.29511	0.0167664
Vv_10005917	VIT_19s0090g01540	-1.2715	0.00426829
Vv_10005921	VIT_03s0091g01030	1.21102	0.028488
Vv_10005924	VIT_07s0104g01710	2.39574	0.00682095
Vv_10005927	VIT_04s0044g00630	-1.60257	0.0151753
Vv_10005931	VIT_02s0012g02530	1.3299	0.0207105
Vv_10005933	VIT_01s0127g00680	-2.50042	0.00451373
Vv_10005947	VIT_15s0046g00360	-1.87435	0.00651042
Vv_10005950	VIT_06s0004g01910	1.27626	0.0456621
Vv_10005954	VIT_14s0171g00360	-3.18275	0.0180688
Vv_10005969	VIT_08s0058g00670	-2.45373	0.00264634
Vv_10005970	VIT_08s0007g01290	1.73754	0.0315534
Vv_10005980	VIT_01s0137g00640	1.12281	0.0240518
Vv_10005988	VIT_10s0003g02000	1.22258	0.0212211
Vv_10005991	VIT_07s0129g00970	1.34571	0.0168152
Vv_10005993	VIT_11s0016g02350	-1.20356	0.0477387
Vv_10006026	VIT_08s0056g01050	-1.82749	0.0216368
Vv_10006027	VIT_13s0067g03160	1.39808	0.0251864
Vv_10006035	VIT_00s0434g00090	-3.26747	0.00151474
Vv_10006094	VIT_01s0026g01340	-1.66599	0.0229803
Vv_10006095	VIT_01s0011g02310	-1.51271	0.0397902
Vv_10006112	VIT_01s0011g00640	-1.19846	0.0280537
Vv_10006126	VIT_08s0040g01270	-2.11753	0.0280166
Vv_10006130	VIT_19s0027g00200	-1.46901	0.0343121
Vv_10006131	VIT_18s0001g09310	-1.36786	0.0385143
Vv_10006148	VIT_00s0125g00020	-1.21794	0.0161891
Vv_10006157	VIT_18s0001g13250	-1.486	0.000802748
Vv_10006177	VIT_07s0104g00420	-1.16866	0.0267018
Vv_10006179	VIT_03s0038g02340	-2.96794	0.000142935
Vv_10006189	VIT_13s0073g00560	-1.81022	0.0101722
Vv_10006223	VIT_13s0156g00640	-1.27313	0.0390989
Vv_10006224	VIT_14s0108g01040	1.21683	0.0108631
Vv_10006225	VIT_07s0005g04460	-1.87631	0.000863343
Vv_10006232	VIT_17s0000g07780	-1.33635	0.0248024
Vv_10006249	VIT_19s0015g01300	-2.7442	0.000207702
Vv_10006259	VIT_06s0004g03040	1.31836	0.0164238
Vv_10006264	VIT_16s0022g00310	-1.33934	0.015586
Vv_10006267	VIT_04s0008g01320	-1.13874	0.0231207
Vv_10006284	VIT_02s0087g00790	1.36837	0.00721199
Vv_10006287	NA	-1.42113	0.0285508
Vv_10006300	VIT_03s0038g00740	1.82621	0.0281913
Vv_10006304	VIT_18s0001g15310	-1.37132	0.00255408
Vv_10006310	VIT_17s0000g08170	-1.4675	0.00442752
Vv_10006314	VIT_00s1290g00010	-1.68466	0.00080522
Vv_10006316	VIT_16s0039g02630	-2.1613	0.00507985
Vv_10006323	VIT_05s0077g02070	-1.20347	0.0320781
Vv_10006324	VIT_09s0002g06790	-1.25589	0.03278
Vv_10006325	NA	-1.16445	0.0354522
Vv_10006326	VIT_00s0324g00050	1.71745	0.0171849
Vv_10006328	VIT_00s0662g00020	1.16733	0.0327895
Vv_10006329	VIT_07s0031g00620	1.51659	0.0443708
Vv_10006333	NA	2.56903	0.0188944
Vv_10006354	VIT_11s0016g03920	1.37294	0.0386009
Vv_10006360	VIT_03s0017g01690	-1.55196	0.0179481
Vv_10006364	VIT_19s0014g02160	-1.38792	0.00260783
Vv_10006365	VIT_00s0341g00020	-1.16324	0.0176218
Vv_10006371	VIT_06s0009g01200	1.20974	0.0481167
Vv_10006372	VIT_01s0011g04230	-1.20501	0.023005
Vv_10006374	VIT_02s0025g04060	1.81213	0.0445321
Vv_10006413	VIT_18s0001g12560	-1.50385	0.0423843
Vv_10006496	VIT_13s0019g02930	1.85706	0.0276468
Vv_10006588	VIT_01s0011g01470	-1.17721	0.0243304
Vv_10006601	VIT_12s0057g00400	1.42283	0.0214802
Vv_10006603	VIT_02s0025g02250	-1.42195	0.0145701
Vv_10006663	VIT_00s0174g00320	1.42508	0.0123037
Vv_10006673	VIT_10s0003g04100	1.3781	0.00259435
Vv_10006680	VIT_06s0080g00130	-1.56919	0.00963739
Vv_10006701	VIT_09s0018g01390	-1.91582	0.0182486
Vv_10006703	VIT_18s0001g02550	1.60689	0.01726
Vv_10006704	VIT_09s0018g01390	-1.83128	0.000914266
Vv_10006712	VIT_03s0038g03730	-1.49325	0.0147995
Vv_10006724	VIT_17s0000g08410	1.18842	0.0181307
Vv_10006737	VIT_03s0038g03270	-1.48428	0.0139192
Vv_10006741	VIT_05s0062g00790	-1.21352	0.035407
Vv_10006752	VIT_14s0108g00940	1.64348	0.0109917
Vv_10006764	VIT_14s0083g00120	2.04529	0.00359128
Vv_10006770	VIT_03s0063g02050	-1.26504	0.00500037
Vv_10006775	VIT_13s0067g00960	1.12643	0.0399151
Vv_10006778	VIT_04s0008g03350	-1.19884	0.0413393
Vv_10006780	VIT_18s0001g08850	-1.41246	0.0441017
Vv_10006804	VIT_11s0037g00920	-1.32978	0.0330872
Vv_10006805	VIT_10s0003g04360	-1.42002	0.0419469
Vv_10006813	VIT_01s0011g04210	-1.57127	0.0118815
Vv_10006820	VIT_03s0063g02060	-1.20554	0.0157596
Vv_10006834	VIT_19s0090g01870	1.37094	0.00334373
Vv_10006852	VIT_05s0020g05020	1.50877	0.0142221
Vv_10006869	VIT_18s0072g00810	1.40712	0.0355184
Vv_10006871	VIT_07s0005g02540	1.40872	0.0449125
Vv_10006874	VIT_14s0068g01840	1.19802	0.0218976
Vv_10006875	VIT_09s0002g07520	1.48568	0.00813191
Vv_10006884	VIT_05s0077g00460	-1.37424	0.00303661
Vv_10006894	VIT_12s0034g02530	-1.32643	0.0106122
Vv_10006896	VIT_02s0025g04500	1.6025	0.0390918
Vv_10006902	VIT_01s0026g00220	-1.55548	0.0153879
Vv_10006905	VIT_02s0025g02480	-3.27662	0.0157454
Vv_10006906	VIT_09s0002g07860	1.83636	0.0222929
Vv_10006917	VIT_17s0000g09760	4.87404	0.00103587
Vv_10006926	VIT_10s0003g02050	1.29484	0.0408055
Vv_10006928	VIT_15s0048g01700	1.77142	0.0131849
Vv_10006940	VIT_09s0054g00700	3.58041	0.00545218
Vv_10006948	VIT_12s0057g00570	1.44614	0.0438776
Vv_10006990	VIT_01s0026g00040	1.16561	0.0215915
Vv_10007011	VIT_07s0005g00360	-1.62496	0.0344496
Vv_10007014	VIT_11s0016g03940	2.04404	0.0110698
Vv_10007016	VIT_14s0060g01620	-1.16239	0.01678
Vv_10007017	VIT_16s0039g02170	1.77586	0.0389498
Vv_10007018	VIT_12s0028g01410	1.33925	0.0248443
Vv_10007022	VIT_09s0054g00710	-1.82913	0.00524824
Vv_10007023	VIT_05s0020g04570	-1.99538	0.0060084
Vv_10007024	VIT_09s0002g02480	1.6295	0.019824
Vv_10007034	VIT_07s0005g00100	1.12373	0.0353308
Vv_10007040	VIT_05s0020g01800	1.54427	0.0343371
Vv_10007047	VIT_11s0118g00560	-1.27962	0.0333782
Vv_10007049	VIT_18s0001g08580	-1.46323	0.0298207
Vv_10007055	VIT_00s0471g00010	1.36869	0.0239325
Vv_10007071	VIT_02s0025g04150	1.28961	0.0451897
Vv_10007082	VIT_04s0008g03940	-1.9718	0.00291182
Vv_10007087	VIT_06s0004g04320	1.36876	0.00903948
Vv_10007088	VIT_07s0191g00180	5.90218	0.00448764
Vv_10007126	VIT_12s0059g00640	-1.55233	0.00647465
Vv_10007128	VIT_06s0004g01390	1.24583	0.0189916
Vv_10007133	VIT_14s0068g00330	-1.48319	0.0202929
Vv_10007136	VIT_08s0007g06550	1.37394	0.0302845
Vv_10007140	VIT_04s0069g01120	1.52822	0.0196427
Vv_10007147	VIT_17s0000g02210	1.41	0.0409701
Vv_10007166	VIT_01s0010g01230	1.63716	0.0428674
Vv_10007169	VIT_18s0041g00490	1.45575	0.00433847
Vv_10007199	VIT_12s0035g00330	-1.88423	0.00179745
Vv_10007201	VIT_10s0003g03930	2.34464	0.0458954
Vv_10007208	VIT_17s0000g07200	2.44188	0.00912837
Vv_10007214	VIT_18s0001g00050	-1.38137	0.0423547
Vv_10007221	VIT_05s0051g00440	-1.39989	0.036166
Vv_10007228	VIT_12s0055g00490	-1.96875	0.0357184
Vv_10007266	VIT_14s0030g01660	-1.75667	0.013221
Vv_10007275	VIT_16s0013g00860	-1.23158	0.0498333
Vv_10007288	VIT_17s0000g09840	-2.27572	0.000111923
Vv_10007308	VIT_08s0007g06170	1.24048	0.00863184
Vv_10007355	VIT_05s0020g01270	1.5182	0.0152912
Vv_10007356	VIT_03s0063g02290	1.27112	0.0420193
Vv_10007374	VIT_13s0064g01090	1.21733	0.023549
Vv_10007380	VIT_17s0000g04750	-1.85492	0.0351022
Vv_10007384	VIT_04s0008g03750	-1.37949	0.00702578
Vv_10007389	VIT_09s0002g04130	2.04935	0.00839492
Vv_10007390	VIT_06s0004g05810	-2.04934	0.00575691
Vv_10007392	VIT_05s0029g00210	-1.78361	0.00359571
Vv_10007393	VIT_05s0020g02510	-2.39274	0.0113551
Vv_10007405	VIT_06s0080g00570	2.09368	0.0123475
Vv_10007439	VIT_05s0049g01970	2.3432	0.00498251
Vv_10007441	VIT_06s0061g01040	1.66427	0.000777927
Vv_10007443	VIT_03s0063g01320	1.36547	0.0284308
Vv_10007454	VIT_06s0004g03040	-1.77676	0.0117167
Vv_10007474	VIT_12s0028g01120	-1.49354	0.0285402
Vv_10007485	VIT_18s0089g00610	-1.10979	0.0391154
Vv_10007492	VIT_19s0177g00170	-1.26038	0.0118819
Vv_10007507	VIT_16s0022g01820	-1.61499	0.0143132
Vv_10007512	VIT_09s0002g08090	1.88102	0.0381091
Vv_10007518	VIT_11s0016g03950	-1.77757	0.000580868
Vv_10007519	VIT_03s0038g00350	-1.94503	0.0186183
Vv_10007536	VIT_14s0068g01050	-1.42795	0.0320712
Vv_10007556	VIT_14s0108g00100	-1.22759	0.00921869
Vv_10007557	VIT_03s0038g01330	-2.24782	0.0131854
Vv_10007570	VIT_07s0031g00470	1.28388	0.0347588
Vv_10007577	VIT_15s0024g00350	-1.20963	0.0217045
Vv_10007579	VIT_04s0008g01290	-1.29272	0.0324559
Vv_10007580	VIT_11s0065g00130	1.54689	0.0283978
Vv_10007585	VIT_17s0000g08080	-2.5619	0.00104057
Vv_10007587	VIT_07s0031g02420	1.62884	0.00164681
Vv_10007591	VIT_07s0031g01040	-1.27831	0.0431864
Vv_10007596	VIT_17s0000g05410	1.40782	0.0333572
Vv_10007600	VIT_10s0003g03730	-1.37797	0.0431717
Vv_10007605	VIT_00s0179g00150	-1.40589	0.03556
Vv_10007608	VIT_00s0207g00220	1.23263	0.0150249
Vv_10007622	VIT_04s0044g00690	-1.31933	0.012373
Vv_10007632	VIT_14s0030g00210	-1.28964	0.036865
Vv_10007648	VIT_17s0000g03230	-1.76303	0.00304615
Vv_10007665	VIT_09s0002g02330	1.30487	0.0475572
Vv_10007693	VIT_14s0060g02070	-1.19223	0.0373661
Vv_10007709	VIT_18s0001g09550	-1.52874	0.0305554
Vv_10007710	VIT_04s0008g02210	-1.11234	0.0477935
Vv_10007738	VIT_03s0038g02110	-2.62132	0.00034795
Vv_10007780	VIT_00s2504g00010	-1.38424	0.00262792
Vv_10007783	VIT_07s0197g00080	1.57446	0.0287856
Vv_10007789	VIT_09s0002g01390	1.38395	0.00288851
Vv_10007802	VIT_13s0064g01080	1.75536	0.00166928
Vv_10007810	VIT_00s0424g00030	1.44502	0.0110319
Vv_10007815	VIT_10s0003g00620	-1.43623	0.0011902
Vv_10007827	VIT_05s0077g00920	1.12915	0.0406598
Vv_10007828	VIT_07s0031g02610	1.54925	0.0238698
Vv_10007829	VIT_09s0054g00530	-1.32314	0.0052958
Vv_10007833	VIT_04s0044g01750	1.68684	0.00705795
Vv_10007837	VIT_08s0105g00460	1.17193	0.0483726
Vv_10007844	VIT_03s0038g03200	1.59383	0.00206433
Vv_10007853	VIT_11s0016g02970	-1.12399	0.0229065
Vv_10007874	VIT_01s0010g03680	-2.27724	0.00519283
Vv_10007878	VIT_09s0002g03870	-2.4013	0.00267895
Vv_10007879	VIT_11s0037g00610	-1.48313	0.0484085
Vv_10007905	VIT_03s0097g00570	-1.4575	0.00315457
Vv_10007939	VIT_03s0038g01090	-1.80863	0.00125425
Vv_10007950	VIT_03s0063g02310	-1.42426	0.044588
Vv_10008001	VIT_18s0001g04910	2.01368	0.0237161
Vv_10008036	VIT_10s0003g00150	-1.51448	0.013636
Vv_10008052	VIT_05s0051g00640	-1.99355	0.0253929
Vv_10008068	VIT_09s0096g00090	-1.6592	0.00711463
Vv_10008073	VIT_17s0000g09220	-1.1167	0.0499201
Vv_10008086	VIT_07s0031g01790	-2.74122	0.00129321
Vv_10008089	VIT_01s0011g01060	1.32254	0.0216705
Vv_10008109	VIT_01s0146g00060	-1.2252	0.019363
Vv_10008129	VIT_08s0040g03180	-1.14573	0.0266713
Vv_10008130	VIT_15s0048g00960	-1.42305	0.0337895
Vv_10008136	VIT_16s0098g01250	-1.54059	0.0425056
Vv_10008152	VIT_18s0076g00360	-2.09432	0.0395414
Vv_10008162	VIT_07s0005g05520	-1.23391	0.0202918
Vv_10008164	VIT_18s0001g15290	1.26176	0.0124041
Vv_10008175	VIT_07s0005g01770	1.2794	0.0135725
Vv_10008176	VIT_11s0118g00320	-1.15247	0.0270796
Vv_10008188	VIT_05s0020g01930	1.26229	0.042119
Vv_10008194	VIT_02s0025g05120	-1.77089	0.000554666
Vv_10008195	VIT_12s0057g00590	-1.30297	0.0476981
Vv_10008196	VIT_06s0004g01270	-1.28426	0.0168275
Vv_10008205	VIT_08s0007g08250	1.32451	0.00857417
Vv_10008217	VIT_07s0031g01760	-1.11654	0.0266595
Vv_10008232	VIT_08s0040g02180	-1.86003	0.0042342
Vv_10008251	VIT_16s0050g01830	-1.15013	0.043316
Vv_10008262	VIT_10s0003g02120	-1.24848	0.0114764
Vv_10008270	VIT_06s0004g06700	1.46973	0.0155669
Vv_10008297	VIT_13s0019g00040	1.21427	0.00794727
Vv_10008298	VIT_11s0016g02280	-2.13911	0.00210561
Vv_10008312	VIT_15s0048g02380	-1.50409	0.00573223
Vv_10008323	VIT_18s0001g13870	1.3498	0.0260172
Vv_10008330	VIT_07s0129g01080	1.70343	0.0477043
Vv_10008333	VIT_04s0023g03170	-1.68979	0.000742501
Vv_10008339	VIT_12s0028g00510	-1.57259	0.0050887
Vv_10008364	VIT_11s0016g02640	-1.41565	0.0219334
Vv_10008372	VIT_17s0000g05070	1.45929	0.0163686
Vv_10008378	VIT_05s0020g00920	1.33969	0.0403752
Vv_10008385	VIT_07s0031g02340	1.53162	0.0449674
Vv_10008397	VIT_00s2829g00010	1.67139	0.0458562
Vv_10008442	VIT_10s0116g00590	1.36248	0.0367755
Vv_10008472	VIT_12s0034g01660	1.36869	0.00226136
Vv_10008484	VIT_00s2508g00010	-1.83788	0.0191792
Vv_10008489	VIT_16s0022g00870	2.11529	0.0171697
Vv_10008495	VIT_00s0215g00030	1.10088	0.0429403
Vv_10008497	VIT_03s0038g00360	1.87617	0.0190829
Vv_10008510	VIT_01s0010g00920	-1.20822	0.0469622
Vv_10008519	VIT_18s0001g12520	-1.81138	0.0110916
Vv_10008532	VIT_05s0062g00010	1.85197	0.000931924
Vv_10008550	VIT_13s0084g00110	1.28513	0.00231806
Vv_10008563	VIT_06s0061g01030	1.47943	0.0319522
Vv_10008567	VIT_13s0019g01660	1.93373	0.00416595
Vv_10008578	VIT_18s0001g09710	1.3375	0.00223705
Vv_10008584	VIT_14s0030g01930	-1.59541	0.00895947
Vv_10008585	VIT_14s0030g01930	-1.59522	0.000684256
Vv_10008589	VIT_18s0001g15660	1.31824	0.0095152
Vv_10008596	VIT_12s0028g03860	-1.7606	0.00334713
Vv_10008598	VIT_16s0013g00290	1.32604	0.0228464
Vv_10008603	VIT_08s0056g00160	1.24942	0.0176936
Vv_10008611	VIT_06s0009g01080	-1.62576	0.000787819
Vv_10008629	VIT_19s0014g04940	-1.24761	0.018156
Vv_10008635	VIT_03s0038g02310	1.22877	0.0139464
Vv_10008638	VIT_16s0050g00970	-1.32611	0.0170991
Vv_10008645	VIT_17s0000g06050	-1.77186	0.0378257
Vv_10008650	VIT_04s0008g01030	-1.21266	0.0094177
Vv_10008658	VIT_01s0026g02410	1.74825	0.00538983
Vv_10008666	VIT_09s0002g07530	-1.47378	0.00861582
Vv_10008670	VIT_04s0008g06250	1.49988	0.0192712
Vv_10008677	VIT_12s0035g01160	-1.2661	0.0414961
Vv_10008689	VIT_04s0069g00870	-1.45782	0.00561409
Vv_10008710	VIT_07s0005g00960	2.35773	0.00400725
Vv_10008730	VIT_08s0032g00440	1.58092	0.0422615
Vv_10008736	VIT_06s0080g00940	1.23279	0.0309584
Vv_10008746	VIT_07s0005g02710	-1.55226	0.0263869
Vv_10008759	VIT_08s0058g00640	4.28125	0.00977453
Vv_10008761	VIT_07s0031g02040	1.65336	0.00496699
Vv_10008771	VIT_03s0038g00160	1.54792	0.0314014
Vv_10008780	VIT_01s0026g01660	-1.21097	0.0138957
Vv_10008783	VIT_06s0004g00980	2.14703	0.00729396
Vv_10008816	VIT_03s0017g01280	1.45667	0.02044
Vv_10008821	VIT_15s0046g01440	-1.50701	0.0294026
Vv_10008831	VIT_00s0231g00070	-2.10959	0.00733607
Vv_10008840	VIT_02s0025g03590	2.05469	0.0456163
Vv_10008859	VIT_04s0069g00860	-3.18201	0.00682891
Vv_10008865	VIT_13s0067g00390	-1.18668	0.0228302
Vv_10008866	VIT_14s0030g01740	-2.79962	0.00630737
Vv_10008878	VIT_05s0077g01480	-1.84153	0.00948491
Vv_10008886	VIT_18s0001g00470	-18.1106	0.000252822
Vv_10008887	VIT_06s0061g01410	-1.16396	0.0358936
Vv_10008888	VIT_09s0002g01710	-1.19323	0.0305873
Vv_10008892	VIT_18s0001g01060	-1.47391	0.00901336
Vv_10008893	VIT_12s0035g00050	1.16866	0.0370978
Vv_10008897	VIT_01s0150g00320	2.57163	0.00470793
Vv_10008898	VIT_17s0000g05310	-1.17059	0.0412324
Vv_10008917	VIT_16s0039g00920	1.12021	0.0479981
Vv_10008929	VIT_12s0059g01850	1.65424	0.0301854
Vv_10008933	VIT_01s0010g02180	1.29709	0.0105911
Vv_10008935	VIT_12s0028g03790	3.43918	0.0124468
Vv_10008942	VIT_06s0004g03840	-1.32358	0.0396569
Vv_10008946	VIT_04s0044g01850	-1.53549	0.0155701
Vv_10008980	VIT_13s0067g03000	-1.21492	0.0225678
Vv_10008982	VIT_14s0108g01440	1.84495	0.00652386
Vv_10008986	VIT_19s0014g03400	-2.2648	0.0332196
Vv_10008992	VIT_02s0087g00880	-1.32371	0.00356113
Vv_10008996	VIT_17s0000g08360	1.75138	0.0172623
Vv_10009009	VIT_13s0067g01680	-1.53505	0.00921119
Vv_10009017	VIT_05s0051g00680	1.51858	0.0184436
Vv_10009019	VIT_02s0087g00440	1.34569	0.035862
Vv_10009020	VIT_18s0076g00280	1.29674	0.00252254
Vv_10009024	VIT_18s0122g00600	-1.50563	0.015619
Vv_10009086	VIT_18s0001g01590	1.30843	0.0483322
Vv_10009093	VIT_18s0001g11970	1.58537	0.00392552
Vv_10009096	VIT_01s0010g02390	1.74217	0.0353601
Vv_10009099	VIT_15s0046g00260	-1.75153	0.00730733
Vv_10009113	VIT_10s0071g01030	-1.30852	0.0252375
Vv_10009126	VIT_10s0003g00420	1.87433	0.0388044
Vv_10009130	VIT_08s0007g08020	-2.52836	0.00142603
Vv_10009145	VIT_18s0001g01930	1.23855	0.0187323
Vv_10009152	VIT_08s0007g04040	-1.60706	0.00130891
Vv_10009155	VIT_00s0471g00030	1.2457	0.0260623
Vv_10009161	VIT_17s0000g02840	1.37593	0.0321425
Vv_10009164	VIT_05s0020g03770	-1.8345	0.00174417
Vv_10009170	VIT_01s0026g01880	4.42947	0.0116317
Vv_10009172	VIT_15s0021g01340	1.76198	0.00107913
Vv_10009173	VIT_04s0008g00600	1.57054	0.0283217
Vv_10009175	VIT_00s0201g00080	1.66121	0.0166717
Vv_10009176	VIT_09s0002g02450	2.05186	0.00177351
Vv_10009182	VIT_07s0005g02470	1.57953	0.0386761
Vv_10009188	VIT_05s0020g03060	1.15007	0.0446782
Vv_10009198	VIT_07s0031g00820	1.29104	0.0346464
Vv_10009199	VIT_19s0015g01380	-1.19576	0.0142683
Vv_10009202	VIT_05s0094g00390	1.2499	0.0212623
Vv_10009204	VIT_01s0011g05960	1.32342	0.0183827
Vv_10009222	VIT_16s0100g00340	-1.69282	0.00383158
Vv_10009225	VIT_17s0000g01930	-5.63832	0.0492831
Vv_10009230	VIT_13s0019g02660	-1.29512	0.0471795
Vv_10009246	VIT_19s0027g00230	-4.02736	0.000271263
Vv_10009265	VIT_09s0002g04280	-1.3164	0.0134858
Vv_10009267	VIT_12s0142g00200	1.27014	0.0215482
Vv_10009272	VIT_00s0341g00030	-1.25304	0.0390757
Vv_10009273	VIT_09s0002g00320	-1.39971	0.0262668
Vv_10009280	VIT_08s0007g03400	1.81069	0.0390108
Vv_10009286	VIT_03s0038g03990	-1.1666	0.0206035
Vv_10009289	VIT_10s0003g01570	1.50998	0.0024055
Vv_10009307	VIT_12s0059g00750	-1.63484	0.00829333
Vv_10009324	VIT_13s0019g05370	1.93925	0.000334697
Vv_10009339	VIT_00s0160g00120	-1.59399	0.0262042
Vv_10009354	VIT_06s0004g06580	-1.27422	0.0171997
Vv_10009369	VIT_06s0004g01640	-2.10235	0.0200111
Vv_10009385	VIT_18s0122g00420	1.50241	0.00686808
Vv_10009424	VIT_13s0019g01230	1.26084	0.0106249
Vv_10009429	VIT_13s0019g03960	1.33033	0.0453447
Vv_10009433	VIT_18s0001g01120	-1.35597	0.0435372
Vv_10009463	VIT_05s0049g01590	1.31789	0.04769
Vv_10009473	VIT_12s0142g00780	1.77771	0.00783606
Vv_10009477	VIT_11s0052g00160	1.19481	0.0232247
Vv_10009479	VIT_00s0349g00020	-2.04129	0.0110371
Vv_10009482	VIT_08s0007g03470	-1.15548	0.0159009
Vv_10009490	VIT_00s0370g00060	1.35933	0.00635629
Vv_10009501	VIT_15s0048g00710	-1.6821	0.000606993
Vv_10009515	VIT_04s0023g03540	-1.39673	0.0438481
Vv_10009528	VIT_18s0001g01870	1.5782	0.0274773
Vv_10009530	VIT_18s0001g10500	-1.55162	0.0371762
Vv_10009533	VIT_18s0001g01680	1.31412	0.00518122
Vv_10009537	VIT_00s0587g00030	1.56847	0.0299435
Vv_10009541	VIT_05s0077g01010	1.42071	0.0145945
Vv_10009543	VIT_16s0100g00570	-1.43264	0.00667071
Vv_10009552	VIT_18s0001g02140	1.67773	0.00735308
Vv_10009554	VIT_18s0001g13920	-1.35236	0.0470241
Vv_10009563	VIT_01s0026g01550	2.30364	0.00179278
Vv_10009564	VIT_13s0067g02570	1.51868	0.016063
Vv_10009567	VIT_14s0060g00930	1.24006	0.0101228
Vv_10009588	VIT_15s0021g01760	1.64305	0.0155054
Vv_10009589	VIT_05s0077g00700	1.22989	0.0430767
Vv_10009592	VIT_13s0019g02730	1.87605	0.00254835
Vv_10009595	VIT_02s0012g00630	-1.91187	0.00187931
Vv_10009608	VIT_02s0236g00130	-1.55049	0.0328382
Vv_10009609	VIT_19s0015g01300	-2.3978	0.00689327
Vv_10009620	VIT_02s0025g02170	-1.42429	0.0365179
Vv_10009632	VIT_12s0028g03140	1.13301	0.0489885
Vv_10009641	VIT_05s0020g02920	1.31331	0.0307026
Vv_10009648	VIT_07s0005g03870	1.2529	0.0409495
Vv_10009660	VIT_00s0160g00210	1.35967	0.0183051
Vv_10009663	VIT_06s0004g08360	1.68754	0.00244886
Vv_10009670	VIT_09s0002g07120	1.22825	0.00959649
Vv_10009679	VIT_09s0002g03450	-1.36345	0.0378647
Vv_10009681	VIT_07s0104g01600	-1.37721	0.0435162
Vv_10009728	VIT_05s0062g01180	-1.59057	0.00882378
Vv_10009741	VIT_19s0015g00390	2.13167	0.00360859
Vv_10009746	VIT_14s0128g00300	-1.92098	0.00127807
Vv_10009749	VIT_06s0004g04850	-1.19675	0.0082505
Vv_10009750	VIT_10s0003g03090	1.5672	0.0154009
Vv_10009752	VIT_01s0011g00420	-1.34107	0.0102326
Vv_10009760	VIT_02s0025g00340	-1.50201	0.0210549
Vv_10009775	VIT_11s0016g04410	1.71067	0.000858226
Vv_10009784	VIT_13s0158g00410	-1.30233	0.0320437
Vv_10009785	VIT_07s0005g01650	-1.37701	0.0231053
Vv_10009791	VIT_09s0002g00150	1.53048	0.0418398
Vv_10009794	VIT_14s0108g00840	1.28314	0.0407829
Vv_10009810	VIT_07s0129g00440	-1.27792	0.0345871
Vv_10009813	VIT_11s0065g00170	1.56755	0.0199869
Vv_10009820	VIT_05s0077g00700	1.58085	0.000697613
Vv_10009826	VIT_19s0015g01000	1.80791	0.0102816
Vv_10009828	VIT_04s0044g01880	-1.58428	0.00284038
Vv_10009872	VIT_00s0463g00020	-1.12941	0.0455517
Vv_10009885	VIT_07s0031g01320	2.59281	0.00218849
Vv_10009900	VIT_07s0031g02250	-1.46156	0.00617514
Vv_10009915	VIT_05s0020g00820	1.26796	0.0219626
Vv_10009925	VIT_05s0020g04040	1.23201	0.0117056
Vv_10009941	VIT_09s0002g08660	-1.14565	0.0249241
Vv_10009947	VIT_12s0035g01330	-2.2086	0.0305056
Vv_10009973	VIT_18s0001g14230	1.33984	0.0171303
Vv_10009987	VIT_16s0100g00520	1.74014	0.0234637
Vv_10009995	VIT_07s0104g00380	1.33197	0.00325028
Vv_10010006	VIT_00s0391g00070	-2.35265	0.000452812
Vv_10010018	VIT_10s0003g03170	-1.29766	0.018308
Vv_10010052	VIT_06s0004g02890	1.47713	0.00946775
Vv_10010053	VIT_18s0001g09550	-1.46364	0.0330009
Vv_10010057	VIT_09s0002g00150	2.07821	0.0210264
Vv_10010068	VIT_18s0001g09450	-1.56952	0.0258729
Vv_10010075	VIT_18s0001g07730	1.75127	0.00911252
Vv_10010080	VIT_13s0047g00110	2.42665	0.017517
Vv_10010098	VIT_03s0038g03260	1.23881	0.032605
Vv_10010109	VIT_05s0077g01790	1.45252	0.0217487
Vv_10010110	VIT_14s0083g00630	1.35499	0.0467691
Vv_10010113	VIT_00s0691g00020	-2.47786	0.00157712
Vv_10010119	VIT_05s0094g01410	-1.19338	0.0332434
Vv_10010121	VIT_18s0001g10590	1.16059	0.021224
Vv_10010127	VIT_19s0090g00660	-1.66969	0.0259037
Vv_10010130	VIT_19s0090g01290	1.62482	0.0447884
Vv_10010132	VIT_09s0002g08090	2.26059	0.000270607
Vv_10010161	VIT_08s0007g03640	-1.51355	0.0200538
Vv_10010176	VIT_04s0008g05990	-1.46428	0.0187413
Vv_10010178	VIT_08s0040g03230	2.26542	0.0199742
Vv_10010203	VIT_08s0040g03280	-1.22461	0.0257226
Vv_10010212	VIT_18s0122g01140	1.50842	0.0107688
Vv_10010216	VIT_06s0009g03260	1.70065	0.0250222
Vv_10010217	VIT_15s0046g00250	-1.13039	0.0376614
Vv_10010236	VIT_08s0007g04800	1.2201	0.040574
Vv_10010244	VIT_14s0030g00870	-1.75361	0.0124549
Vv_10010245	VIT_04s0008g02760	-3.99006	0.0438983
Vv_10010250	VIT_09s0002g04600	1.22408	0.00971232
Vv_10010270	VIT_10s0003g00580	1.7	0.0100066
Vv_10010271	VIT_06s0004g06670	1.34993	0.011981
Vv_10010285	VIT_15s0048g01920	-2.14836	0.000835189
Vv_10010295	VIT_10s0116g00730	1.35412	0.00649302
Vv_10010299	VIT_00s0335g00080	-1.41965	0.0220281
Vv_10010310	VIT_04s0069g00890	1.51105	0.0182067
Vv_10010317	VIT_06s0009g00810	1.32273	0.0140518
Vv_10010318	VIT_00s0424g00010	2.07497	0.0478425
Vv_10010323	VIT_17s0000g00890	1.48405	0.0122773
Vv_10010340	VIT_10s0003g00360	-1.43382	0.025797
Vv_10010364	VIT_07s0104g01050	-1.92978	0.0188414
Vv_10010366	VIT_16s0022g00440	-1.34855	0.0269547
Vv_10010367	VIT_14s0030g01430	-1.20939	0.0461805
Vv_10010376	VIT_05s0051g00230	-1.13158	0.0414407
Vv_10010385	VIT_05s0049g00950	2.49696	0.0339374
Vv_10010396	VIT_13s0019g00760	1.88318	0.00636163
Vv_10010436	VIT_12s0028g00040	1.11106	0.0451905
Vv_10010441	VIT_11s0016g05210	-1.40971	0.00963314
Vv_10010447	VIT_10s0003g02050	1.4206	0.0146047
Vv_10010451	VIT_11s0016g05620	-1.59661	0.0284305
Vv_10010453	VIT_07s0130g00310	1.36979	0.0410467
Vv_10010469	VIT_13s0019g00350	1.20573	0.0316777
Vv_10010480	VIT_13s0158g00340	-1.81983	0.0166012
Vv_10010483	VIT_06s0004g02800	1.83764	0.0154899
Vv_10010496	VIT_18s0001g08290	-1.5191	0.0128511
Vv_10010499	VIT_18s0001g07980	-1.32387	0.0467633
Vv_10010507	VIT_06s0080g01120	1.4606	0.00983618
Vv_10010516	VIT_18s0001g07290	-1.3728	0.00685281
Vv_10010552	VIT_10s0003g04580	1.66077	0.00527035
Vv_10010554	VIT_18s0001g07110	-1.1257	0.0329996
Vv_10010556	VIT_06s0004g04690	1.17434	0.0220722
Vv_10010561	VIT_09s0002g02840	1.15282	0.0188732
Vv_10010567	VIT_03s0180g00280	-2.01472	0.0498551
Vv_10010587	VIT_18s0072g00150	2.07437	0.0146128
Vv_10010595	VIT_17s0000g00860	-1.23914	0.0400339
Vv_10010599	VIT_00s0338g00030	1.62844	0.010239
Vv_10010604	VIT_17s0000g05210	1.36171	0.0224176
Vv_10010611	VIT_18s0001g14550	1.44415	0.00447845
Vv_10010630	VIT_18s0001g08130	1.26863	0.00747043
Vv_10010644	VIT_13s0067g01100	1.65555	0.0461007
Vv_10010672	VIT_02s0025g04610	-1.25426	0.0392458
Vv_10010690	VIT_06s0004g05430	2.13812	0.00438206
Vv_10010697	VIT_12s0034g01870	-7.89056	0.0417307
Vv_10010705	VIT_18s0164g00030	1.52897	0.0453328
Vv_10010712	VIT_11s0052g01250	6.66623	0.00120196
Vv_10010714	VIT_18s0001g12560	-1.54583	0.00617722
Vv_10010734	VIT_03s0063g00870	-1.46381	0.0109183
Vv_10010738	VIT_14s0006g03070	-1.24554	0.0450545
Vv_10010746	VIT_13s0019g03000	2.82367	0.00485314
Vv_10010748	VIT_14s0068g00930	-1.38739	0.0224344	CHS1
Vv_10010750	VIT_16s0050g01150	3.11918	0.00817963
Vv_10010754	VIT_02s0025g04330	-47.492	0.0232129
Vv_10010786	VIT_06s0004g03690	1.91061	0.00500832
Vv_10010788	VIT_15s0046g03030	1.25914	0.023897
Vv_10010794	VIT_00s0253g00150	1.44344	0.0405481
Vv_10010795	VIT_16s0098g01150	-2.42331	0.00924828
Vv_10010803	VIT_19s0014g04650	1.72773	0.0303098
Vv_10010812	VIT_17s0000g04020	1.94008	0.0259947
Vv_10010831	VIT_07s0141g00970	1.49538	0.00771847
Vv_10010838	VIT_04s0008g02260	-1.44528	0.0263075
Vv_10010849	VIT_05s0020g02240	1.93361	0.00468202
Vv_10010851	VIT_04s0008g01500	1.30972	0.0320346
Vv_10010855	VIT_05s0049g00800	-3.96538	0.000225795
Vv_10010857	VIT_12s0034g01890	-4.74271	0.0393147	Globulin-like
Vv_10010885	VIT_02s0025g04310	-2.17961	0.0230479
Vv_10010891	VIT_01s0010g03540	-1.98385	0.0084339
Vv_10010895	VIT_00s1349g00010	-1.57283	0.00540449	CS
Vv_10010901	VIT_05s0062g00610	-1.72997	0.00205471
Vv_10010940	VIT_08s0056g01050	1.25141	0.0490384
Vv_10010990	VIT_09s0002g06430	-2.2573	0.00966291
Vv_10011075	VIT_16s0039g02540	1.50095	0.0480038
Vv_10011079	VIT_18s0001g10520	1.52456	0.0137641
Vv_10011092	VIT_08s0007g04770	-2.11453	0.0157624
Vv_10011124	VIT_03s0088g00290	6.55651	0.0455701
Vv_10011136	VIT_14s0066g01650	2.23793	0.00832058
Vv_10011138	VIT_09s0002g04470	-1.62234	0.0388036
Vv_10011147	VIT_18s0001g10520	1.31941	0.0300993
Vv_10011190	VIT_18s0001g14450	1.57301	0.0292209
Vv_10011202	NA	1.27234	0.00935256
Vv_10011249	VIT_04s0044g00110	2.009	0.0202963
Vv_10011251	VIT_17s0000g01110	3.38002	0.00173922
Vv_10011256	VIT_05s0020g04070	1.40376	0.0200793
Vv_10011259	VIT_12s0028g00520	2.72232	0.00245387
Vv_10011265	VIT_14s0060g02270	1.55467	0.010216
Vv_10011267	VIT_08s0007g03870	1.83662	0.014683
Vv_10011291	VIT_04s0008g01950	-1.17538	0.0311962
Vv_10011299	VIT_01s0137g00790	2.71923	0.027835
Vv_10011336	NA	-1.2274	0.0277857
Vv_10011350	NA	1.24005	0.0474826
Vv_10011355	VIT_10s0116g00460	-1.33817	0.0259595
Vv_10011367	NA	1.18056	0.0181662
Vv_10011374	VIT_12s0059g01590	-1.69262	0.0315938
Vv_10011376	VIT_01s0011g02330	1.49773	0.0238965
Vv_10011379	NA	1.83649	0.00633135
Vv_10011391	NA	-1.14115	0.0228164
Vv_10011394	VIT_01s0011g00850	1.53588	0.00995794
Vv_10011402	VIT_18s0001g01640	-1.70832	0.0334154
Vv_10011415	VIT_04s0008g02680	1.41324	0.0358105
Vv_10011427	VIT_05s0049g00410	1.88382	0.0308244
Vv_10011432	VIT_17s0000g00110	1.78536	0.00789894
Vv_10011441	VIT_13s0064g01450	1.33563	0.0213707
Vv_10011446	NA	-1.90922	0.0211821
Vv_10011454	VIT_03s0038g00210	-2.27899	0.000692788
Vv_10011466	VIT_05s0062g00890	-1.74052	0.0262882
Vv_10011490	VIT_02s0025g02800	1.50492	0.0291919
Vv_10011504	VIT_04s0008g05960	1.16311	0.0229007
Vv_10011514	VIT_07s0005g00280	1.33801	0.00506956
Vv_10011520	VIT_14s0060g00360	-2.10475	0.00597227
Vv_10011522	VIT_10s0003g04070	-1.32113	0.0094511
Vv_10011534	VIT_19s0177g00340	1.59932	0.0219783
Vv_10011540	VIT_07s0005g06160	3.3338	0.00409067
Vv_10011559	NA	1.32127	0.0451867
Vv_10011560	VIT_02s0241g00160	1.4685	0.0183231
Vv_10011565	VIT_02s0025g01450	-1.65097	0.0143724
Vv_10011570	VIT_09s0002g01690	1.37968	0.0421665
Vv_10011571	VIT_07s0005g04950	1.73995	0.00600493
Vv_10011583	VIT_18s0001g15130	1.22151	0.0437413
Vv_10011596	VIT_07s0005g02020	1.4948	0.0212268
Vv_10011600	VIT_04s0044g01220	1.57409	0.00530426
Vv_10011620	VIT_06s0004g00950	1.18301	0.0213303
Vv_10011625	VIT_15s0048g02280	1.59371	0.0144872
Vv_10011627	VIT_02s0109g00230	-1.72718	0.0257848
Vv_10011629	VIT_08s0040g01030	1.25759	0.0230033
Vv_10011636	NA	1.74282	0.0123197
Vv_10011637	NA	1.32521	0.00477697
Vv_10011639	VIT_18s0001g06370	1.50257	0.0452754
Vv_10011655	VIT_14s0030g00980	-1.15823	0.0338962
Vv_10011661	VIT_19s0014g05100	1.45448	0.0146076
Vv_10011691	NA	2.47031	0.0339471
Vv_10011705	VIT_18s0086g00230	1.25817	0.0398206
Vv_10011711	NA	-1.37159	0.0143966
Vv_10011716	VIT_12s0035g01350	1.77868	0.0182057
Vv_10011732	VIT_05s0062g00220	1.23151	0.0376428
Vv_10011736	VIT_06s0061g00560	-1.81906	0.00320289
Vv_10011737	VIT_18s0001g02640	1.41924	0.0150778
Vv_10011745	VIT_04s0023g03280	1.3341	0.028668
Vv_10011759	VIT_01s0010g02140	1.20463	0.00423894
Vv_10011763	VIT_19s0090g01380	-3.78565	0.00130024
Vv_10011776	VIT_01s0026g00100	1.34824	0.0138909
Vv_10011790	NA	-1.51898	0.0179612
Vv_10011791	VIT_02s0033g01160	1.22963	0.023273
Vv_10011827	NA	-1.38871	0.0184263
Vv_10011832	VIT_11s0016g04720	-1.45443	0.0250433
Vv_10011838	VIT_17s0000g01250	-1.98901	0.000904677
Vv_10011852	VIT_13s0067g01340	1.44554	0.0238532
Vv_10011871	VIT_18s0122g00010	1.48272	0.00934015
Vv_10011885	NA	-1.39053	0.0137838
Vv_10011888	NA	-1.65005	0.0136667
Vv_10011896	VIT_07s0130g00190	-3.94207	0.00162171
Vv_10011897	VIT_01s0010g01680	-2.20234	0.00771555
Vv_10011908	VIT_16s0050g00930	-1.59676	0.0190356
Vv_10011916	NA	-1.1199	0.040942
Vv_10011924	VIT_13s0019g05080	-1.22198	0.00621276
Vv_10011959	NA	-1.5717	0.00143501
Vv_10011963	VIT_15s0046g02920	1.38701	0.0490613
Vv_10011997	VIT_16s0050g02350	1.62519	0.0173202
Vv_10012007	VIT_08s0056g00730	1.58501	0.00451569
Vv_10012009	VIT_07s0104g01570	-1.27632	0.0369688
Vv_10012011	VIT_01s0011g02790	-2.12388	0.00400558
Vv_10012018	VIT_14s0066g00390	1.36766	0.0138935
Vv_10012022	VIT_14s0068g01400	-5.64054	0.000525208
Vv_10012025	VIT_00s0612g00030	1.2793	0.033857
Vv_10012034	NA	-1.32154	0.0260202
Vv_10012053	VIT_12s0059g00490	-1.45434	0.00112121
Vv_10012054	NA	1.37936	0.0135077
Vv_10012071	VIT_03s0063g01100	1.25254	0.0318062
Vv_10012072	VIT_04s0023g02950	-1.88383	0.0228372
Vv_10012080	VIT_17s0000g07550	-1.22622	0.0240649
Vv_10012111	NA	-1.27768	0.0411459
Vv_10012116	VIT_18s0001g10440	1.27701	0.0422379
Vv_10012128	VIT_18s0001g00170	1.31915	0.00609254
Vv_10012134	NA	1.90113	0.0183768
Vv_10012138	VIT_08s0040g01420	-1.47964	0.0377289
Vv_10012140	VIT_00s0742g00020	1.33728	0.0078069
Vv_10012147	VIT_19s0014g03470	1.60927	0.00805087
Vv_10012165	VIT_07s0005g05850	1.30712	0.0286868
Vv_10012174	VIT_06s0061g01480	1.1507	0.0431576
Vv_10012217	VIT_03s0038g02860	-1.99473	0.00023277
Vv_10012222	NA	-1.10568	0.0425313
Vv_10012236	VIT_07s0104g01330	1.45266	0.00192889
Vv_10012239	NA	-3.64145	0.0162125
Vv_10012241	NA	1.17448	0.0105153
Vv_10012262	NA	-1.59621	0.0172457
Vv_10012281	NA	-1.324	0.0212018
Vv_10012297	NA	-1.13333	0.0439722
Vv_10012312	VIT_14s0030g01590	-1.40669	0.00020784
Vv_10012313	VIT_15s0021g01940	1.55413	0.0213265
Vv_10012319	NA	-1.77714	0.0153197
Vv_10012344	VIT_05s0020g02320	1.30505	0.0330657
Vv_10012353	VIT_01s0244g00110	-1.19522	0.0109992
Vv_10012359	VIT_19s0090g01610	1.44379	0.031507
Vv_10012377	VIT_08s0007g08580	1.53144	0.01148
Vv_10012381	VIT_01s0011g04330	-1.25171	0.00696715
Vv_10012402	VIT_08s0007g00610	1.29225	0.0278403
Vv_10012415	NA	-1.42244	0.0152111
Vv_10012431	NA	-1.15005	0.0386316
Vv_10012447	VIT_18s0001g05830	1.63492	0.0292084
Vv_10012468	VIT_04s0008g05610	1.68934	0.0187109
Vv_10012472	NA	-1.37118	0.00544017
Vv_10012480	VIT_05s0020g02490	1.35023	0.0319358
Vv_10012485	VIT_10s0003g00270	-1.2648	0.026754
Vv_10012491	NA	-1.61845	0.0225873
Vv_10012501	VIT_04s0008g01390	-1.36568	0.0151018
Vv_10012509	NA	1.35715	0.0202399
Vv_10012510	VIT_02s0012g01960	-1.47138	0.00452621
Vv_10012518	VIT_02s0012g01910	-1.16625	0.0355331
Vv_10012528	VIT_15s0046g01740	-1.30544	0.0392073
Vv_10012538	NA	1.3304	0.0271031
Vv_10012544	VIT_12s0034g00110	1.32074	0.0403924
Vv_10012574	VIT_18s0001g13970	1.34127	0.0293056
Vv_10012586	VIT_18s0001g08290	-1.45309	0.027918
Vv_10012593	VIT_03s0038g02810	1.58984	0.0108396
Vv_10012610	NA	1.43932	0.00295471
Vv_10012620	VIT_17s0000g01830	-1.36844	0.00270401
Vv_10012622	VIT_13s0019g04110	-1.23581	0.0410596
Vv_10012643	VIT_03s0038g04010	-1.44257	0.0248047
Vv_10012645	NA	-1.40817	0.0349433
Vv_10012654	NA	-1.14917	0.0363977
Vv_10012659	VIT_12s0034g02390	-2.04998	0.0354053
Vv_10012704	NA	-1.27329	0.0102415
Vv_10012709	NA	-1.24442	0.0471215
Vv_10012720	VIT_08s0056g01280	1.21164	0.0450088
Vv_10012723	VIT_13s0067g03210	1.50139	0.032048
Vv_10012729	VIT_16s0039g02060	1.21011	0.0498605
Vv_10012731	VIT_03s0038g03420	-1.31478	0.0244837
Vv_10012744	VIT_17s0000g02440	1.14617	0.0394732
Vv_10012755	VIT_08s0007g04920	-1.27879	0.0266293
Vv_10012757	VIT_07s0005g03870	-1.10805	0.0498965
Vv_10012775	NA	-1.31915	0.0352908
Vv_10012777	VIT_18s0001g15220	2.50085	0.00304896
Vv_10012807	VIT_17s0000g01160	-1.63292	0.0142994
Vv_10012808	VIT_11s0016g01330	-1.42489	0.0237075
Vv_10012814	NA	1.17086	0.0195393
Vv_10012822	VIT_06s0061g00900	-1.21461	0.0368608
Vv_10012832	VIT_07s0031g01480	-1.31679	0.00809007
Vv_10012860	NA	-2.63179	0.0187338
Vv_10012865	NA	-1.35035	0.00911839
Vv_10012883	NA	1.63022	0.0297169
Vv_10012902	VIT_13s0067g01960	-1.59359	0.0340112
Vv_10012905	NA	-1.86447	0.0118991
Vv_10012908	NA	1.15133	0.0314304
Vv_10012918	VIT_06s0061g01350	-1.24269	0.0345695
Vv_10012929	VIT_02s0087g00800	1.2263	0.021838
Vv_10012934	VIT_07s0005g00290	1.20842	0.0377675
Vv_10012951	NA	2.40814	0.00257511
Vv_10012965	VIT_07s0005g03910	1.24864	0.0344846
Vv_10012978	VIT_12s0057g01430	-1.36836	0.048392
Vv_10012988	VIT_18s0001g08910	-1.51543	0.00686039
Vv_10012995	VIT_00s2600g00010	1.4126	0.0200198
Vv_10012996	VIT_18s0001g02690	1.62701	0.0418515
Vv_10013007	VIT_00s0438g00030	-1.23756	0.0344416
Vv_10013012	NA	-1.20213	0.0467511
Vv_10013031	VIT_13s0067g02300	-1.37397	0.0152214
Vv_10013046	VIT_19s0090g01490	-1.81259	0.0327117
Vv_10013050	VIT_05s0020g02890	-1.35006	0.00357376
Vv_10013053	VIT_06s0004g05560	-1.14222	0.0352171
Vv_10013074	VIT_01s0010g00940	2.1264	0.000826865
Vv_10013085	VIT_08s0040g01850	1.52104	0.0286092
Vv_10013095	VIT_04s0008g03620	-1.24166	0.0162986
Vv_10013098	VIT_06s0061g00150	1.24287	0.00780221
Vv_10013108	NA	-1.27333	0.00706773
Vv_10013114	VIT_11s0052g00020	1.19186	0.0121287
Vv_10013134	VIT_14s0066g00840	1.22831	0.0227453
Vv_10013139	VIT_08s0007g03250	1.61711	0.00989722
Vv_10013156	VIT_11s0016g04770	-1.41575	0.0130024
Vv_10013159	VIT_05s0094g00060	1.37865	0.0073244
Vv_10013169	VIT_16s0039g00820	-3.61659	0.0470346
Vv_10013175	VIT_07s0005g01710	-1.88968	0.0165418
Vv_10013196	VIT_07s0005g03500	-1.32571	0.0300766
Vv_10013213	VIT_11s0065g00960	1.37082	0.0281434
Vv_10013224	VIT_19s0015g01920	1.37155	0.0237379
Vv_10013228	NA	-1.76615	0.045579
Vv_10013237	VIT_09s0002g05120	1.25686	0.0223047
Vv_10013242	NA	2.05453	0.0136063
Vv_10013260	NA	1.42691	0.0407274
Vv_10013277	VIT_07s0031g02220	1.82775	0.00652689
Vv_10013328	NA	-1.89038	0.0339199
Vv_10013329	VIT_06s0004g00980	2.19437	0.0100571
Vv_10013337	VIT_02s0025g04380	1.43942	0.0427001
Vv_10013350	NA	8.84213	0.039684
Vv_10013353	VIT_03s0017g01280	1.6165	0.0151218
Vv_10013362	VIT_04s0069g00860	-2.23419	0.0370486
Vv_10013376	VIT_09s0018g01840	-1.23177	0.0373395
Vv_10013380	NA	-1.31843	0.0496
Vv_10013392	VIT_12s0028g03790	1.66303	0.0145145
Vv_10013393	VIT_04s0079g00410	-1.57075	0.0113763
Vv_10013396	VIT_06s0061g00740	1.59284	0.00248722
Vv_10013404	VIT_06s0080g00350	-1.21586	0.0461105
Vv_10013406	VIT_04s0008g05470	1.56381	0.00721253
Vv_10013407	VIT_14s0068g01620	2.95677	0.0126501
Vv_10013408	NA	-1.27838	0.0207726
Vv_10013409	NA	1.46156	0.0233823
Vv_10013422	NA	-1.44471	0.0105055
Vv_10013425	VIT_13s0067g01680	-1.43952	0.030367
Vv_10013426	VIT_03s0180g00320	1.37565	0.00239946
Vv_10013429	VIT_18s0072g00840	1.29302	0.0380205
Vv_10013433	VIT_11s0149g00070	1.21388	0.0491804
Vv_10013437	VIT_19s0014g02060	1.29057	0.0236266
Vv_10013438	VIT_18s0001g07150	1.48468	0.0437534
Vv_10013443	VIT_08s0007g00740	1.32858	0.0319437
Vv_10013467	VIT_09s0002g04160	1.45763	0.00563063
Vv_10013468	VIT_08s0058g01090	1.48671	0.039587
Vv_10013473	NA	-1.32414	0.0277646
Vv_10013486	VIT_07s0141g00580	-1.42277	0.0176858
Vv_10013493	NA	2.30259	0.00732872
Vv_10013494	VIT_09s0002g02450	2.28253	0.0315019
Vv_10013501	VIT_07s0031g02460	1.23243	0.0477056
Vv_10013506	VIT_18s0117g00170	1.14693	0.047797
Vv_10013521	VIT_17s0000g01930	-13.6248	0.000778421
Vv_10013523	VIT_16s0039g01640	-1.27009	0.0278201
Vv_10013533	NA	1.12436	0.024317
Vv_10013546	NA	-1.45523	0.0359494
Vv_10013549	VIT_00s0341g00030	-1.25029	0.0427088
Vv_10013555	NA	-1.2012	0.0447909
Vv_10013558	VIT_13s0156g00320	1.21678	0.0439895
Vv_10013573	VIT_15s0046g01650	2.06205	0.0378876
Vv_10013601	VIT_06s0004g01640	2.07879	0.0430152
Vv_10013619	VIT_16s0022g00660	-2.83114	0.000270041
Vv_10013647	NA	-2.62151	0.00357738
Vv_10013685	VIT_14s0066g01910	1.30713	0.0211615
Vv_10013694	VIT_08s0007g02860	-2.05932	0.0336116
Vv_10013697	VIT_00s0587g00030	1.58661	0.0340421
Vv_10013708	VIT_09s0002g02410	1.30469	0.00384134
Vv_10013712	VIT_00s0207g00280	-1.92426	0.00236153
Vv_10013727	NA	-1.70586	0.0276149
Vv_10013728	VIT_13s0019g02730	1.69764	0.0201288
Vv_10013729	VIT_09s0002g03190	1.22253	0.0163256
Vv_10013731	VIT_04s0044g01880	-1.62381	0.0418203
Vv_10013734	VIT_12s0028g02390	1.35969	0.0391587
Vv_10013738	VIT_18s0122g00330	2.70823	0.00415966
Vv_10013741	VIT_04s0008g03760	1.32513	0.0445665
Vv_10013743	VIT_09s0054g01750	-1.38196	0.00929268
Vv_10013747	VIT_01s0137g00810	-1.95986	0.00130266
Vv_10013750	VIT_19s0090g01460	1.89559	0.0104731
Vv_10013786	VIT_06s0004g01340	-4.69805	0.0112898
Vv_10013794	NA	-1.24362	0.0175984
Vv_10013808	VIT_14s0006g02880	-2.30159	0.00721186
Vv_10013810	VIT_05s0062g01180	-1.46281	0.0209662
Vv_10013812	VIT_14s0036g00570	-1.16071	0.023789
Vv_10013813	VIT_05s0020g04760	1.28105	0.0227424
Vv_10013833	VIT_13s0019g03950	1.73059	0.00889592
Vv_10013836	VIT_11s0016g04410	1.94203	0.00370763
Vv_10013837	NA	-1.30927	0.0304979
Vv_10013843	VIT_16s0039g01900	1.21207	0.0227271
Vv_10013844	NA	-1.38882	0.0179606
Vv_10013852	VIT_14s0030g01300	1.4529	0.0403256
Vv_10013873	VIT_18s0001g01670	1.17332	0.0218604
Vv_10013888	VIT_11s0016g02640	1.65622	0.00421477
Vv_10013900	NA	-1.64009	0.0218844
Vv_10013914	VIT_00s0818g00010	1.34541	0.0237213
Vv_10013923	VIT_00s0475g00040	1.70058	0.0380286
Vv_10013924	VIT_07s0151g00810	-1.78929	0.00064997
Vv_10013931	VIT_14s0006g01870	-2.13	0.0378136
Vv_10013932	VIT_07s0031g01320	2.4388	0.0031652
Vv_10013939	VIT_11s0016g03790	2.27322	0.0429541
Vv_10013951	NA	1.25079	0.0415512
Vv_10013955	VIT_08s0040g00070	1.36839	0.0134156
Vv_10013964	VIT_02s0012g01810	1.32948	0.0466164
Vv_10013980	VIT_07s0005g01170	1.33718	0.0263906
Vv_10014002	VIT_05s0051g00070	1.51013	0.019585
Vv_10014028	VIT_18s0001g03950	-1.33344	0.0310295
Vv_10014047	VIT_14s0108g00690	-2.1331	0.0241337
Vv_10014066	VIT_11s0052g01140	2.1319	0.00601858
Vv_10014067	VIT_01s0146g00100	1.51548	0.000732465
Vv_10014068	NA	-1.50388	0.019647
Vv_10014071	NA	-1.21716	0.0337398
Vv_10014082	VIT_14s0108g01300	1.48169	0.0292254
Vv_10014083	VIT_08s0007g01150	-1.15834	0.0453095
Vv_10014087	VIT_16s0098g00760	-1.374	0.00216334
Vv_10014095	NA	-1.58789	0.00546694
Vv_10014128	VIT_19s0090g00450	-1.36426	0.0261409
Vv_10014138	VIT_01s0010g03320	1.2308	0.0216632
Vv_10014139	NA	-5.57772	0.00923862
Vv_10014151	VIT_00s0432g00020	1.28737	0.035922
Vv_10014168	NA	2.10708	0.0176992
Vv_10014170	VIT_14s0060g00340	1.3341	0.0024123
Vv_10014181	NA	-2.01015	0.0101922
Vv_10014182	NA	1.26798	0.0296461
Vv_10014198	VIT_08s0040g03230	2.38099	0.0233651
Vv_10014204	VIT_14s0108g01520	-2.72053	0.0223091
Vv_10014232	VIT_03s0063g01910	1.29174	0.00596547
Vv_10014251	NA	-1.41191	0.0299992
Vv_10014253	VIT_06s0004g00390	-1.22529	0.00714869
Vv_10014260	NA	-1.22703	0.0210907
Vv_10014262	NA	1.33226	0.0487038
Vv_10014263	NA	-2.15024	0.000745238
Vv_10014266	NA	-1.12603	0.0448047
Vv_10014267	NA	-1.24331	0.00786979
Vv_10014272	VIT_03s0038g03840	-1.24255	0.00652257
Vv_10014274	VIT_15s0048g01920	-1.7823	0.0161519
Vv_10014289	VIT_18s0041g00330	-1.38001	0.0165263
Vv_10014308	NA	-1.12052	0.0469393
Vv_10014331	VIT_08s0058g01160	-1.96335	0.0497864
Vv_10014338	VIT_05s0094g00980	-1.15293	0.0189594
Vv_10014362	VIT_16s0098g01710	1.57293	0.0360421
Vv_10014370	VIT_04s0044g00640	1.61659	0.0483148
Vv_10014371	VIT_00s0174g00320	1.53836	0.00565889
Vv_10014378	VIT_18s0122g00160	1.18108	0.0350044
Vv_10014404	VIT_05s0020g03670	1.28471	0.0345219
Vv_10014431	VIT_03s0063g02410	-1.23595	0.0342666
Vv_10014439	NA	-1.19498	0.0316496
Vv_10014467	VIT_12s0057g00700	-1.58692	0.0108171
Vv_10014474	VIT_05s0020g02790	1.83227	0.00148437
Vv_10014485	NA	-1.42376	0.00353086
Vv_10014494	VIT_03s0038g04160	1.74848	0.0163324
Vv_10014527	VIT_07s0104g00340	-2.20906	0.034682
Vv_10014533	NA	-1.50959	0.0160536
Vv_10014539	VIT_06s0004g07010	1.75696	0.00443353
Vv_10014542	VIT_19s0027g01070	1.98371	0.00355348
Vv_10014547	NA	1.37182	0.0168659

## Sheet: N2vsC2
Table S1. Genes expression from microarray experiment at N2/C2. Microarray values were expressed in terms of Fold-change in according to a p value < 0.05.
N2/C2
Operon_ID	V1 12X Vitis vinifera	Fold-change	P Value	qPCR genes
Vv_10000004	VIT_01s0011g02720	1.94979	0.0216856
Vv_10000006	VIT_13s0019g02770	1.85464	0.00348163
Vv_10000008	VIT_14s0108g00520	-3.45261	0.0101166
Vv_10000012	VIT_04s0008g01510	-4.6982	0.0283798
Vv_10000017	VIT_16s0050g01990	2.22504	0.00114332
Vv_10000020	VIT_04s0008g01550	-3.72955	0.0385502
Vv_10000023	VIT_04s0008g01580	-2.12089	0.00627742
Vv_10000042	VIT_05s0020g03180	4.9342	0.0267374
Vv_10000050	VIT_08s0040g01890	3.49414	0.00656073
Vv_10000052	VIT_00s0333g00070	-1.5136	0.0324822
Vv_10000072	VIT_00s0181g00080	1.45996	0.0201611
Vv_10000074	VIT_06s0009g01550	1.65458	0.0331651
Vv_10000143	VIT_13s0019g04730	-1.55026	0.0413178
Vv_10000166	VIT_09s0002g04320	2.41045	0.0428377
Vv_10000178	VIT_04s0043g00920	1.43406	0.0344235
Vv_10000185	VIT_03s0063g01410	2.29878	0.0121243
Vv_10000215	VIT_00s2086g00010	3.0178	0.00444708
Vv_10000222	VIT_12s0028g01080	2.06047	0.0379484
Vv_10000240	VIT_05s0020g04980	-1.50188	0.0474246
Vv_10000265	VIT_16s0115g00440	-1.33096	0.0328299
Vv_10000266	VIT_15s0046g01560	2.77164	0.0324618
Vv_10000272	VIT_08s0007g03720	-1.31309	0.0353039
Vv_10000285	VIT_19s0015g01760	2.13951	0.0276765
Vv_10000294	VIT_00s0480g00070	2.66114	0.0387906
Vv_10000303	VIT_18s0001g09140	1.86532	0.0170941
Vv_10000308	VIT_13s0019g00940	-1.65046	0.0290122
Vv_10000313	VIT_03s0063g02250	-2.68831	0.00283141
Vv_10000321	VIT_04s0008g02460	-3.40646	0.000547022
Vv_10000342	VIT_18s0072g01010	-3.17048	0.0492804
Vv_10000346	VIT_10s0116g01820	1.96603	0.010948
Vv_10000355	NA	1.44746	0.026287
Vv_10000369	VIT_08s0040g00980	4.84806	0.00172602
Vv_10000370	VIT_06s0009g02020	1.72951	0.0384241
Vv_10000373	VIT_15s0024g00640	1.95929	0.0472495
Vv_10000384	VIT_18s0001g12020	-1.39324	0.0205971
Vv_10000391	VIT_19s0015g02340	1.32018	0.0419026
Vv_10000395	VIT_08s0056g00290	-1.92039	0.0241097
Vv_10000403	VIT_09s0002g08580	1.5843	0.00823998
Vv_10000404	VIT_17s0000g07850	5.2811	0.00173986
Vv_10000418	VIT_18s0001g08110	1.7704	0.0366648
Vv_10000420	VIT_09s0002g00630	1.85556	0.00264102
Vv_10000436	VIT_13s0019g02330	1.691	0.00514345
Vv_10000442	VIT_05s0020g02110	-1.77294	0.0460562
Vv_10000454	VIT_02s0087g00580	6.20468	0.0105169
Vv_10000462	VIT_00s1596g00010	2.1123	0.0152688
Vv_10000480	VIT_03s0038g04450	2.5652	0.00907537
Vv_10000483	VIT_03s0091g00160	-2.32885	0.0248842
Vv_10000551	VIT_17s0000g03820	1.87678	0.0132053
Vv_10000555	VIT_17s0000g05360	-1.32394	0.0340751
Vv_10000558	VIT_00s0204g00170	2.21889	0.0138372
Vv_10000571	VIT_13s0019g05250	1.5278	0.0118561
Vv_10000626	VIT_03s0017g01980	-1.69161	0.0447193
Vv_10000653	VIT_02s0154g00040	2.28849	0.000610328
Vv_10000658	VIT_00s0551g00010	1.92227	0.0341255
Vv_10000684	VIT_18s0001g12350	-1.91361	0.0276531
Vv_10000687	VIT_07s0031g02200	2.1712	0.00660371
Vv_10000699	VIT_07s0005g04850	-9.14489	0.000351935
Vv_10000745	VIT_07s0104g01620	1.45214	0.0311704
Vv_10000783	VIT_13s0067g03590	3.5027	0.0218563
Vv_10000805	VIT_16s0098g01290	1.8577	0.025228
Vv_10000806	VIT_07s0031g01530	6.30331	0.0203179
Vv_10000825	VIT_08s0007g02240	5.74534	0.0114428
Vv_10000832	VIT_01s0150g00270	1.58598	0.0140417
Vv_10000839	VIT_13s0101g00240	1.63368	0.0313865
Vv_10000840	VIT_09s0002g00970	1.39054	0.0363658
Vv_10000842	VIT_12s0178g00040	1.4884	0.012957
Vv_10000888	VIT_04s0043g00130	1.69916	0.0247879
Vv_10000894	VIT_05s0094g01320	-3.10458	0.0124416
Vv_10000936	VIT_06s0009g01180	-1.81174	0.0239432
Vv_10001018	VIT_02s0025g02800	-1.44617	0.0462324
Vv_10001023	VIT_13s0067g01980	2.78939	0.0320796
Vv_10001030	VIT_06s0004g02810	-1.57885	0.040555
Vv_10001104	VIT_07s0005g02010	1.67941	0.0437326
Vv_10001115	VIT_14s0066g02340	-1.789	0.0126791
Vv_10001117	VIT_01s0026g00710	1.35203	0.0301894
Vv_10001120	VIT_13s0067g00100	-1.46668	0.0405593
Vv_10001125	VIT_00s0616g00020	1.52611	0.0223647
Vv_10001133	VIT_10s0003g03250	1.79971	0.0154477
Vv_10001165	VIT_07s0031g02480	2.46067	0.0156357
Vv_10001186	VIT_04s0008g07340	-2.38436	0.0438444
Vv_10001195	VIT_04s0023g02130	1.63542	0.0200303
Vv_10001211	VIT_09s0002g03410	-1.96202	0.0388254
Vv_10001212	VIT_07s0031g00350	-4.34625	0.0313134
Vv_10001237	VIT_16s0050g00710	1.31847	0.0452401
Vv_10001252	VIT_08s0007g03110	3.15937	0.0257799
Vv_10001253	VIT_00s1206g00010	2.09499	0.00208358
Vv_10001279	VIT_04s0023g03350	-1.70272	0.0327494
Vv_10001284	VIT_03s0091g00320	1.46342	0.0133137
Vv_10001290	VIT_17s0000g02850	2.34681	0.021046
Vv_10001294	VIT_07s0005g05510	1.35372	0.0256956
Vv_10001299	VIT_01s0011g00190	-1.48276	0.0291187
Vv_10001302	VIT_14s0036g00520	-1.63622	0.0446506
Vv_10001310	VIT_06s0004g01380	2.64602	0.00247914
Vv_10001322	VIT_18s0001g15130	-1.57953	0.0216574
Vv_10001397	VIT_06s0004g07230	-1.77809	0.00341584
Vv_10001416	VIT_15s0048g01010	1.61314	0.0216044
Vv_10001426	VIT_14s0171g00310	-2.06454	0.044293
Vv_10001454	VIT_13s0019g02180	5.28945	0.0020974
Vv_10001459	VIT_12s0028g03010	2.24389	0.0225027
Vv_10001477	VIT_13s0067g02440	-1.48202	0.0118452
Vv_10001483	VIT_05s0020g00700	-1.30849	0.048282
Vv_10001516	VIT_14s0066g02550	-1.37272	0.0398059
Vv_10001527	VIT_06s0004g07050	-1.25182	0.0465179
Vv_10001540	VIT_13s0067g00660	3.25866	0.00416537
Vv_10001543	VIT_08s0007g02210	-1.71581	0.00411184
Vv_10001569	VIT_01s0011g03540	-1.42679	0.0177323
Vv_10001570	VIT_18s0122g01010	-1.2829	0.0397273
Vv_10001594	VIT_01s0011g03680	1.99479	0.00990612
Vv_10001604	VIT_14s0030g00410	1.32537	0.0339904
Vv_10001618	VIT_14s0060g01870	-1.78118	0.0497336
Vv_10001620	VIT_13s0019g05240	-1.76005	0.0287936
Vv_10001629	VIT_12s0059g00770	2.23459	0.0186527
Vv_10001631	VIT_18s0001g10450	1.41053	0.024084
Vv_10001636	VIT_05s0062g01110	-1.67544	0.0153147
Vv_10001643	VIT_01s0011g00640	1.85755	0.00253167
Vv_10001653	VIT_12s0028g03060	1.41979	0.0148755
Vv_10001658	VIT_17s0000g07950	1.74612	0.00685015
Vv_10001663	VIT_08s0007g00440	2.09884	0.000705471
Vv_10001680	VIT_09s0054g01880	-2.00785	0.0126901
Vv_10001681	VIT_12s0034g00960	-1.47149	0.013925
Vv_10001685	VIT_15s0048g01210	-1.31398	0.0319768
Vv_10001715	VIT_06s0004g07930	-1.94923	0.0190895
Vv_10001725	VIT_08s0007g04760	-1.5066	0.0327228
Vv_10001736	VIT_01s0010g03930	-2.67413	0.000724791
Vv_10001741	VIT_04s0023g00770	1.58535	0.0108662
Vv_10001755	VIT_14s0066g01960	-1.85851	0.039586
Vv_10001759	VIT_18s0001g03910	-1.65363	0.00414633
Vv_10001785	VIT_02s0033g00840	-4.62643	0.0289266
Vv_10001789	VIT_01s0011g04820	4.27482	0.00730288
Vv_10001790	VIT_08s0007g06740	1.77542	0.00997565
Vv_10001795	VIT_03s0038g03820	-1.31678	0.0401242
Vv_10001861	VIT_06s0004g07920	-1.99827	0.00659087
Vv_10001862	VIT_17s0119g00090	-1.34029	0.0344374
Vv_10001863	VIT_11s0016g00370	-1.78446	0.00441273
Vv_10001880	VIT_15s0046g01140	2.32061	0.00804543
Vv_10001884	VIT_07s0005g04490	-1.56283	0.0372996
Vv_10001893	VIT_05s0102g01120	-1.56017	0.0288203
Vv_10001896	NA	1.67838	0.0499694
Vv_10001911	VIT_11s0016g03290	-2.54987	0.00588615
Vv_10001934	VIT_14s0060g01190	-1.44454	0.0161166
Vv_10001942	VIT_11s0016g01160	-1.50825	0.00721855
Vv_10001949	VIT_06s0009g00970	1.6325	0.00395471
Vv_10001953	VIT_14s0060g00330	-2.24956	0.00747982
Vv_10001956	VIT_11s0065g00630	1.57452	0.0317815
Vv_10001961	VIT_11s0016g04720	2.70908	0.0251615
Vv_10001969	VIT_00s0524g00030	2.32305	0.0463993
Vv_10001979	VIT_17s0000g07810	1.3712	0.0369783
Vv_10001980	VIT_14s0006g02800	1.60728	0.00687023
Vv_10001993	VIT_18s0122g00790	4.61825	0.00116011
Vv_10001998	VIT_07s0104g01730	-1.33156	0.032483
Vv_10002026	VIT_10s0003g02750	1.73067	0.0352301
Vv_10002032	VIT_10s0003g02060	1.57644	0.0477294
Vv_10002039	VIT_06s0004g07130	2.67791	0.0346428
Vv_10002117	VIT_19s0090g00580	-1.49791	0.00682545
Vv_10002141	VIT_11s0052g00170	-1.46464	0.014293
Vv_10002154	VIT_13s0019g05080	-1.55581	0.0349158
Vv_10002162	VIT_02s0025g00380	1.58676	0.0346823
Vv_10002167	VIT_19s0014g02190	-4.19994	0.00197786
Vv_10002169	VIT_02s0012g01130	1.54482	0.012419
Vv_10002171	VIT_16s0100g00400	3.37821	0.0446199
Vv_10002186	VIT_00s0184g00180	1.32099	0.0313238
Vv_10002188	VIT_06s0004g02910	-1.57908	0.00786537
Vv_10002189	VIT_07s0141g00810	-1.91964	0.00136148
Vv_10002202	VIT_13s0067g00700	4.27248	0.0164385
Vv_10002220	VIT_07s0005g01670	3.80711	0.000558877
Vv_10002241	VIT_01s0150g00620	-1.60349	0.0274327
Vv_10002263	VIT_05s0094g01570	5.0311	0.00206044
Vv_10002280	VIT_08s0032g00050	2.89559	0.0491773
Vv_10002285	VIT_18s0001g00040	-1.39901	0.0348833
Vv_10002318	VIT_01s0026g01400	-1.49518	0.00810901
Vv_10002325	VIT_02s0087g00950	-1.57656	0.0328572
Vv_10002384	VIT_13s0156g00150	2.12966	0.00123758
Vv_10002391	VIT_11s0016g04490	1.69181	0.0204783
Vv_10002415	VIT_07s0141g00090	2.60961	0.0045142
Vv_10002432	VIT_11s0016g05120	2.2049	0.0112004
Vv_10002453	VIT_16s0022g02040	1.4033	0.0275194
Vv_10002457	VIT_10s0116g00190	1.76528	0.0268972
Vv_10002471	VIT_08s0007g02200	-1.43539	0.0345234
Vv_10002506	VIT_09s0002g08940	-1.56845	0.0408069
Vv_10002542	VIT_03s0038g04570	-1.41363	0.01699
Vv_10002549	VIT_15s0048g00490	1.49803	0.0434394
Vv_10002566	VIT_10s0116g00820	1.36965	0.0369989
Vv_10002575	VIT_04s0008g03220	-1.70846	0.0497256
Vv_10002587	VIT_18s0001g15320	-1.98094	0.0226483
Vv_10002613	VIT_05s0094g01570	1.59019	0.0479956
Vv_10002617	VIT_00s2288g00010	-1.32472	0.0343557
Vv_10002624	VIT_04s0023g02070	-1.46036	0.0365694
Vv_10002626	VIT_15s0046g00320	1.71961	0.0411961
Vv_10002642	VIT_14s0108g00150	1.55208	0.0430149
Vv_10002646	VIT_09s0002g01740	-1.2757	0.0397399
Vv_10002676	VIT_05s0020g03890	1.71382	0.0289646
Vv_10002682	VIT_02s0012g01240	-1.49872	0.0497212
Vv_10002696	VIT_06s0004g01510	2.67524	0.0347095
Vv_10002722	VIT_08s0007g07180	-2.01291	0.0133013
Vv_10002726	VIT_08s0040g01480	1.65882	0.0257886
Vv_10002765	VIT_18s0001g10730	-1.82189	0.0459464
Vv_10002785	VIT_11s0052g01030	1.28644	0.0398883
Vv_10002809	VIT_08s0040g02700	1.46664	0.0101475
Vv_10002827	VIT_10s0003g01840	2.04621	0.0476702
Vv_10002831	VIT_04s0008g02170	1.32484	0.0373969
Vv_10002851	VIT_08s0007g00480	1.56917	0.026101
Vv_10002863	VIT_19s0015g01900	1.50378	0.0446093
Vv_10002876	VIT_19s0090g01610	-1.67866	0.00739714
Vv_10002900	VIT_12s0035g00800	1.45477	0.0264453
Vv_10002902	VIT_11s0052g00100	1.61953	0.00561227
Vv_10002913	VIT_14s0068g01670	-1.75126	0.0395554
Vv_10002949	VIT_04s0023g03160	-1.95826	0.00973103
Vv_10003001	VIT_02s0025g03250	1.44667	0.0352959
Vv_10003005	VIT_01s0011g04250	1.8899	0.00513431
Vv_10003015	VIT_02s0087g00910	-1.99679	0.0137156
Vv_10003028	VIT_04s0023g03300	-1.37827	0.0209331
Vv_10003030	VIT_00s0203g00050	1.87257	0.00863328
Vv_10003033	VIT_11s0103g00420	1.59962	0.0117557
Vv_10003060	VIT_03s0063g00650	-1.79911	0.00933605
Vv_10003075	VIT_09s0070g00140	1.73193	0.0450517
Vv_10003088	VIT_06s0004g04130	2.02334	0.0046539
Vv_10003123	VIT_13s0064g00830	-1.25867	0.0425515
Vv_10003131	VIT_00s2188g00010	6.48501	0.0197249
Vv_10003148	VIT_02s0025g02410	2.63603	0.000766406
Vv_10003190	VIT_08s0056g01230	-4.36096	0.031177
Vv_10003194	VIT_12s0035g01960	1.69388	0.0303426
Vv_10003202	VIT_19s0015g00050	-3.0124	0.027953
Vv_10003206	VIT_12s0059g01050	2.20567	0.0230308
Vv_10003215	VIT_07s0005g00180	-1.31276	0.0465086
Vv_10003245	VIT_15s0048g00360	-1.78235	0.0221987
Vv_10003255	VIT_10s0003g01700	-1.43902	0.0135647
Vv_10003256	VIT_18s0001g05230	-1.33745	0.0419217
Vv_10003257	VIT_06s0004g03620	-1.58301	0.037107
Vv_10003289	VIT_00s0181g00240	-1.59827	0.00576791
Vv_10003296	VIT_00s0192g00090	-1.61245	0.0306026
Vv_10003299	VIT_14s0081g00780	-1.42035	0.0392139
Vv_10003315	VIT_17s0000g05500	-1.486	0.0402513
Vv_10003331	VIT_05s0020g03980	4.09456	0.0196613
Vv_10003333	VIT_16s0022g00540	1.42255	0.0292469
Vv_10003339	VIT_02s0025g00440	-1.38505	0.0311975
Vv_10003345	VIT_13s0074g00550	1.45049	0.0425679
Vv_10003351	VIT_10s0003g01300	-1.34658	0.0294511
Vv_10003369	VIT_07s0005g00260	1.43928	0.0401797
Vv_10003398	VIT_14s0006g02780	1.42317	0.0273342
Vv_10003403	VIT_02s0012g00140	1.71103	0.00707581
Vv_10003442	VIT_15s0021g02610	-1.42842	0.0489902
Vv_10003455	VIT_00s0163g00150	-3.34778	0.0101555
Vv_10003499	VIT_17s0000g01160	3.64709	0.0205585
Vv_10003512	VIT_00s0201g00080	-2.66325	0.00176208
Vv_10003527	VIT_04s0008g03660	-1.63967	0.0183193
Vv_10003550	VIT_14s0030g00620	-1.69679	0.0393919
Vv_10003558	VIT_05s0102g00090	1.71454	0.0312478
Vv_10003598	VIT_16s0050g01090	1.45609	0.0188504
Vv_10003607	VIT_08s0007g02760	1.4209	0.0334209
Vv_10003684	VIT_08s0007g04770	-4.91814	0.0113738
Vv_10003693	VIT_17s0000g07840	3.2576	0.00345797
Vv_10003710	VIT_06s0004g01510	5.82112	0.0112767
Vv_10003711	VIT_06s0061g00730	2.28531	0.000872067	AQUA1
Vv_10003714	VIT_01s0026g00980	1.83395	0.0322193
Vv_10003716	VIT_11s0052g01090	-6.43657	0.0101142
Vv_10003718	VIT_00s0404g00050	1.96616	0.0361328
Vv_10003721	VIT_14s0030g00680	2.77516	0.0053231
Vv_10003760	VIT_08s0007g00840	2.09567	0.0162426
Vv_10003768	VIT_19s0093g00310	1.46832	0.028949
Vv_10003799	VIT_18s0041g00390	1.2861	0.0308078
Vv_10003802	VIT_01s0127g00460	-1.6586	0.0457536
Vv_10003814	VIT_03s0017g00530	-1.32544	0.0389243
Vv_10003830	VIT_06s0004g02070	1.9159	0.00176537
Vv_10003843	VIT_14s0083g01010	2.67946	0.00179659
Vv_10003846	VIT_13s0019g04140	1.80383	0.0192161
Vv_10003874	VIT_05s0077g01530	-3.93321	0.00390551
Vv_10003885	VIT_18s0001g00760	1.99772	0.00163698
Vv_10003900	VIT_08s0056g01570	2.71968	0.0336357
Vv_10003910	VIT_18s0001g14360	7.75645	0.013005
Vv_10003937	VIT_04s0008g04020	2.08849	0.0258992
Vv_10003944	VIT_16s0022g00670	2.38727	0.025366
Vv_10003963	VIT_18s0001g05040	5.34461	0.00427859
Vv_10003976	VIT_07s0129g00220	1.29021	0.0326968
Vv_10003991	VIT_06s0061g01250	1.52447	0.0434505
Vv_10003997	VIT_13s0019g03350	1.7471	0.00654915
Vv_10004044	VIT_19s0014g03190	2.34377	0.0408861
Vv_10004048	VIT_18s0001g11460	-1.47857	0.0457004
Vv_10004060	VIT_06s0004g00990	-2.94651	0.029055
Vv_10004069	VIT_11s0016g02080	1.66213	0.0392597
Vv_10004072	VIT_13s0067g01070	3.5787	0.0409257
Vv_10004084	VIT_00s0125g00280	1.50365	0.044455
Vv_10004094	VIT_15s0048g00510	-1.45704	0.0134183
Vv_10004096	VIT_09s0002g04490	1.65341	0.0232447
Vv_10004102	VIT_04s0008g04210	2.40948	0.0428747
Vv_10004120	VIT_14s0083g00070	1.39502	0.0242007
Vv_10004133	VIT_05s0049g01180	2.09203	0.0111506
Vv_10004137	VIT_17s0000g02230	-1.49654	0.013686
Vv_10004141	VIT_00s0203g00040	1.6354	0.0335119
Vv_10004146	VIT_06s0080g01090	3.45251	0.0223495
Vv_10004179	VIT_14s0060g00900	3.19473	0.0253083
Vv_10004192	VIT_18s0041g01350	1.52732	0.0278068
Vv_10004220	VIT_01s0010g02880	2.4764	0.0052371
Vv_10004221	VIT_02s0025g02500	4.98253	0.0135118
Vv_10004247	VIT_00s0455g00040	1.80933	0.0160636
Vv_10004248	VIT_00s0475g00010	1.4314	0.0130065
Vv_10004254	VIT_09s0002g06790	-1.48072	0.0333035
Vv_10004268	VIT_00s0153g00050	1.3683	0.0423954
Vv_10004283	NA	1.76052	0.010424
Vv_10004304	VIT_09s0070g00160	1.81876	0.00411804
Vv_10004308	VIT_00s0207g00070	-1.3653	0.0371929
Vv_10004311	VIT_02s0154g00090	1.75165	0.0255263
Vv_10004329	VIT_00s0317g00100	-1.33471	0.0447267
Vv_10004343	VIT_03s0038g03430	3.82848	0.0371477
Vv_10004347	VIT_07s0141g00170	-1.41846	0.0125887
Vv_10004428	VIT_01s0150g00170	1.65584	0.044547
Vv_10004443	VIT_19s0093g00510	1.53766	0.00985718
Vv_10004447	VIT_05s0020g02890	2.98782	0.00136909
Vv_10004526	VIT_00s0515g00030	-1.46625	0.0369748
Vv_10004529	VIT_06s0004g06170	2.37196	0.044339
Vv_10004548	VIT_11s0037g01210	3.26994	0.00720812
Vv_10004551	VIT_14s0060g00230	2.04562	0.00844396
Vv_10004558	VIT_12s0134g00510	1.56602	0.0276647
Vv_10004564	VIT_18s0001g12850	2.34351	0.0455153
Vv_10004579	VIT_16s0098g00190	1.35987	0.0365502
Vv_10004592	VIT_19s0177g00360	1.54083	0.0118453
Vv_10004631	VIT_02s0025g01750	4.33602	0.0314091
Vv_10004661	VIT_14s0068g01690	-1.68421	0.0392201
Vv_10004676	VIT_13s0064g00890	1.74198	0.0437151
Vv_10004738	VIT_02s0025g04730	3.05308	0.00547839
Vv_10004773	VIT_03s0091g00410	2.4288	0.0453538
Vv_10004792	VIT_00s0357g00020	1.87352	0.0357778
Vv_10004802	VIT_19s0014g02390	2.14357	0.0172367
Vv_10004807	VIT_02s0025g04840	-1.42288	0.0478787
Vv_10004819	VIT_06s0061g01060	-1.69491	0.0397924
Vv_10004824	VIT_19s0015g01790	-1.79467	0.0342597
Vv_10004833	VIT_07s0005g05610	1.444	0.0124156
Vv_10004853	VIT_04s0079g00620	-1.92594	0.0329513
Vv_10004880	VIT_18s0001g14770	3.79025	0.00171937
Vv_10004897	VIT_01s0026g02470	-1.61671	0.0153064
Vv_10004898	VIT_07s0005g01710	2.89572	0.0299674
Vv_10004905	VIT_01s0011g05290	2.25506	0.0418294
Vv_10004929	VIT_08s0105g00380	2.96958	0.0286592
Vv_10004934	VIT_18s0001g14040	1.45291	0.0455394
Vv_10004938	VIT_04s0044g01000	2.19378	0.0301111
Vv_10004940	VIT_12s0028g02180	1.48639	0.0357889
Vv_10004955	VIT_15s0048g02870	5.78393	0.00133991
Vv_10004960	VIT_09s0002g03770	-1.34662	0.0255451
Vv_10004963	VIT_18s0072g01170	1.30188	0.0425438
Vv_10004984	VIT_07s0031g02350	-1.97515	0.0122247
Vv_10005007	VIT_18s0001g02300	1.7024	0.0463918
Vv_10005034	VIT_14s0068g00510	2.71378	0.0178352
Vv_10005040	VIT_04s0008g01670	-1.65537	0.00796319
Vv_10005046	VIT_10s0003g01360	3.12261	0.0262901
Vv_10005092	VIT_14s0006g01660	1.68592	0.00791015
Vv_10005103	VIT_08s0007g02840	1.3517	0.0224904
Vv_10005104	VIT_19s0015g01160	-1.49764	0.0486664
Vv_10005106	VIT_00s1353g00010	2.44783	0.00397528
Vv_10005120	VIT_05s0020g02760	-1.2714	0.0387752
Vv_10005126	VIT_00s2648g00010	-2.15612	0.0271149
Vv_10005187	VIT_02s0012g01320	-1.80435	0.0136381	JAI3
Vv_10005201	VIT_07s0031g00760	3.42822	0.043633
Vv_10005204	VIT_12s0057g00550	-1.42487	0.0472629
Vv_10005260	VIT_19s0093g00470	-1.41794	0.0388654
Vv_10005297	VIT_14s0006g02820	-2.3331	0.0167001
Vv_10005327	VIT_04s0008g04350	1.32269	0.0362219
Vv_10005332	VIT_04s0079g00800	1.48773	0.0116058
Vv_10005334	VIT_09s0002g03970	-1.56369	0.0100595
Vv_10005343	VIT_07s0141g00540	-1.27573	0.036641
Vv_10005437	VIT_04s0023g00850	-1.39042	0.0369127
Vv_10005453	VIT_01s0011g01140	2.033	0.0111913
Vv_10005469	VIT_05s0049g00660	-1.43542	0.0402533
Vv_10005500	VIT_14s0030g02200	-4.98855	0.00249065
Vv_10005508	VIT_16s0098g01820	1.4288	0.0221663
Vv_10005549	VIT_04s0023g02740	-1.62607	0.0457455
Vv_10005555	VIT_04s0023g01540	-1.69027	0.0447068
Vv_10005558	VIT_04s0008g07020	1.46975	0.0448735
Vv_10005569	VIT_12s0028g00860	-2.12198	0.0169134
Vv_10005571	VIT_11s0016g01820	1.45012	0.0385266
Vv_10005618	VIT_18s0001g12280	2.1561	0.00141567
Vv_10005629	VIT_06s0004g07190	-1.70446	0.0205595
Vv_10005630	VIT_03s0017g02110	-1.71555	0.0263038
Vv_10005634	VIT_00s0225g00050	-4.25304	0.0322101
Vv_10005638	VIT_01s0010g02860	-1.53998	0.0443241
Vv_10005645	VIT_14s0068g02020	-1.62677	0.0361371
Vv_10005677	VIT_14s0068g02020	-1.41618	0.0171806
Vv_10005721	VIT_08s0056g01640	-1.26635	0.0378343
Vv_10005723	VIT_00s0524g00030	2.80337	0.0317847
Vv_10005761	VIT_04s0043g01010	1.57439	0.038459
Vv_10005834	VIT_08s0007g04230	-1.79214	0.0174299
Vv_10005838	VIT_18s0001g10430	-1.34882	0.0217316
Vv_10005852	VIT_16s0022g00980	1.27892	0.0371133
Vv_10005870	VIT_18s0001g02160	-1.46358	0.034939
Vv_10005871	VIT_07s0104g00390	-2.18921	0.00098103
Vv_10005882	VIT_09s0002g05110	-1.44908	0.0173128
Vv_10005901	VIT_04s0043g00840	-4.27396	0.00653996
Vv_10005915	VIT_01s0010g03700	-1.78496	0.0189926
Vv_10005918	VIT_18s0001g08320	-1.44421	0.017715
Vv_10005921	VIT_03s0091g01030	-1.28413	0.0318874
Vv_10005924	VIT_07s0104g01710	-2.35253	0.000718234
Vv_10005931	VIT_02s0012g02530	1.45579	0.0445619
Vv_10005938	VIT_00s2580g00010	-1.31863	0.0422378
Vv_10005943	VIT_19s0014g00010	-1.38602	0.0152342
Vv_10005954	VIT_14s0171g00360	1.61002	0.0268286
Vv_10005967	VIT_06s0004g03800	-1.64387	0.0332699
Vv_10005991	VIT_07s0129g00970	-2.49169	0.0399733
Vv_10005992	VIT_02s0025g03660	-1.33942	0.0283553
Vv_10006012	VIT_18s0117g00130	1.36118	0.0418324
Vv_10006035	VIT_00s0434g00090	1.80979	0.0170592
Vv_10006052	VIT_06s0004g00200	1.53364	0.0300594
Vv_10006077	VIT_15s0046g00740	-1.38378	0.0212452
Vv_10006115	VIT_04s0023g03010	-3.3846	0.0444911
Vv_10006144	VIT_18s0001g06240	1.75514	0.0481255
Vv_10006164	VIT_19s0014g03850	2.55029	0.00091582
Vv_10006174	VIT_05s0094g00800	-1.69054	0.0168021
Vv_10006224	VIT_14s0108g01040	-1.49437	0.0449368
Vv_10006245	VIT_04s0008g05610	-1.59224	0.00787191
Vv_10006262	VIT_02s0025g04140	-1.89816	0.0215813
Vv_10006264	VIT_16s0022g00310	1.70669	0.0217148
Vv_10006282	VIT_18s0072g00380	1.51186	0.0317886
Vv_10006287	NA	4.07794	0.0340606
Vv_10006302	VIT_06s0004g04060	-2.15219	0.0209332
Vv_10006306	VIT_17s0000g04050	2.23066	0.00812216
Vv_10006310	VIT_17s0000g08170	2.33652	0.00444874
Vv_10006316	VIT_16s0039g02630	1.71616	0.0210085
Vv_10006329	VIT_07s0031g00620	-1.75983	0.0161243
Vv_10006346	VIT_18s0001g14410	2.85884	0.00224847
Vv_10006398	VIT_07s0005g01390	1.47656	0.0179889
Vv_10006417	VIT_07s0005g03420	-1.65139	0.0479349
Vv_10006451	VIT_06s0004g02720	1.52802	0.0117878
Vv_10006464	VIT_14s0108g01200	1.3511	0.0176798
Vv_10006465	VIT_02s0025g03390	1.49164	0.0359182
Vv_10006472	VIT_05s0051g00830	2.03549	0.00218345
Vv_10006473	VIT_12s0028g02340	-1.34074	0.041399
Vv_10006490	VIT_08s0007g02190	1.36311	0.0238525
Vv_10006544	VIT_13s0019g03000	-2.78639	0.0321436
Vv_10006547	VIT_04s0008g05020	-1.46302	0.0241264
Vv_10006560	VIT_02s0012g01790	1.46295	0.00778435
Vv_10006562	VIT_16s0022g00510	1.97616	0.00936905
Vv_10006603	VIT_02s0025g02250	1.4355	0.0142511
Vv_10006616	VIT_06s0009g01030	-1.64689	0.0344315
Vv_10006638	VIT_09s0002g00580	1.38104	0.0303783
Vv_10006660	VIT_09s0002g01180	-1.54525	0.00800404
Vv_10006663	VIT_00s0174g00320	-1.82169	0.00459897
Vv_10006676	VIT_00s0361g00080	-1.78005	0.0208649
Vv_10006692	VIT_18s0001g11560	1.59228	0.0194526
Vv_10006701	VIT_09s0018g01390	-1.56185	0.0403347
Vv_10006719	VIT_14s0066g01090	-1.46951	0.0449474
Vv_10006722	VIT_08s0007g05290	-1.92675	0.0053971
Vv_10006737	VIT_03s0038g03270	1.65399	0.0278804
Vv_10006743	VIT_18s0041g00580	-3.57468	0.00143494
Vv_10006744	VIT_16s0050g01110	-3.19243	0.0287714
Vv_10006769	VIT_00s0591g00010	1.45796	0.0123346
Vv_10006775	VIT_13s0067g00960	-1.83845	0.021116
Vv_10006776	VIT_11s0016g02230	-1.33997	0.0449314
Vv_10006812	VIT_01s0011g02940	-1.59246	0.0253917
Vv_10006846	VIT_14s0128g00320	1.93613	0.0174177
Vv_10006852	VIT_05s0020g05020	-1.67323	0.0177196
Vv_10006853	VIT_06s0009g02120	-1.65526	0.0143786
Vv_10006854	VIT_06s0004g02040	-2.7108	0.0170794
Vv_10006856	VIT_08s0007g00190	-1.56628	0.00478869
Vv_10006865	VIT_04s0008g06800	1.34127	0.0427147
Vv_10006875	VIT_09s0002g07520	1.70254	0.00620132
Vv_10006895	VIT_01s0011g04090	-1.72947	0.00761783
Vv_10006906	VIT_09s0002g07860	-3.20607	0.0484104
Vv_10006928	VIT_15s0048g01700	-1.77408	0.00595462
Vv_10006937	VIT_15s0048g00500	-1.4737	0.0378711
Vv_10006939	VIT_07s0005g04480	1.30812	0.040392
Vv_10006940	VIT_09s0054g00700	2.34058	0.0105965
Vv_10006944	VIT_19s0027g00440	-2.09446	0.0315949
Vv_10006950	VIT_04s0023g01440	-1.68137	0.0278345
Vv_10006962	VIT_07s0141g00770	2.26817	0.0489413
Vv_10006963	VIT_05s0077g00650	-1.41154	0.025396
Vv_10006964	VIT_13s0067g00720	2.28082	0.000887823
Vv_10006970	VIT_08s0040g01830	1.64419	0.00291614
Vv_10006972	VIT_01s0011g00590	1.4969	0.0212207
Vv_10006974	VIT_03s0038g03050	-1.53854	0.0290435
Vv_10006990	VIT_01s0026g00040	-1.45507	0.0449807
Vv_10006991	VIT_14s0030g00340	1.91861	0.00126687
Vv_10007006	VIT_01s0010g02550	-1.75332	0.01814
Vv_10007008	VIT_01s0010g02200	-1.48737	0.0168091
Vv_10007035	VIT_07s0141g00590	1.59528	0.0376112
Vv_10007038	VIT_01s0026g00270	1.73256	0.0198284
Vv_10007043	VIT_07s0031g02680	-1.79208	0.0319187
Vv_10007047	VIT_11s0118g00560	-3.34688	0.0234693
Vv_10007058	VIT_01s0026g01780	2.37447	0.00695949
Vv_10007062	VIT_17s0000g00120	-1.29465	0.0328467
Vv_10007063	VIT_04s0023g00290	-1.62434	0.0254592
Vv_10007070	VIT_11s0016g02620	-1.75914	0.0384052
Vv_10007081	VIT_11s0052g00970	3.76526	0.0380308
Vv_10007086	VIT_10s0003g01320	-1.34853	0.0216611
Vv_10007088	VIT_07s0191g00180	1.51646	0.0287946
Vv_10007130	VIT_01s0137g00550	1.45659	0.0205432
Vv_10007143	VIT_05s0020g03760	1.52515	0.0469521
Vv_10007144	VIT_04s0069g01120	1.94082	0.0392298
Vv_10007173	VIT_14s0066g01950	1.48289	0.0330833
Vv_10007179	VIT_02s0025g01200	1.80886	0.0401664
Vv_10007187	VIT_07s0141g00580	-1.31107	0.0397861
Vv_10007191	VIT_04s0069g00790	2.28369	0.00794887
Vv_10007199	VIT_12s0035g00330	2.18451	0.0024303
Vv_10007201	VIT_10s0003g03930	-2.30658	0.0030668
Vv_10007213	VIT_01s0010g02580	-1.48809	0.0360055
Vv_10007215	VIT_10s0003g01070	1.44728	0.0188065
Vv_10007280	VIT_00s0207g00080	1.30922	0.026778
Vv_10007285	VIT_06s0004g07330	2.06516	0.026796
Vv_10007299	VIT_13s0019g03370	2.07213	0.0254819
Vv_10007307	VIT_07s0104g00150	-1.8586	0.0181992
Vv_10007320	VIT_03s0091g01050	3.52254	0.0194209
Vv_10007324	VIT_14s0171g00530	1.35695	0.0425848
Vv_10007331	VIT_09s0002g01530	-1.73261	0.0266197
Vv_10007340	VIT_08s0007g00690	1.58956	0.00545154
Vv_10007368	VIT_06s0004g01890	-1.2997	0.0380338
Vv_10007372	VIT_07s0031g01850	1.2556	0.0426017
Vv_10007378	VIT_18s0001g00100	-1.82169	0.0248749
Vv_10007388	VIT_18s0001g04800	1.65837	0.0086258
Vv_10007390	VIT_06s0004g05810	1.66831	0.0457044
Vv_10007400	VIT_06s0061g01230	3.89828	0.0362233
Vv_10007432	VIT_19s0014g01780	1.64442	0.00864538
Vv_10007442	VIT_04s0008g02830	-1.42881	0.0452763
Vv_10007464	VIT_18s0072g00260	-2.11366	0.00148762
Vv_10007473	VIT_05s0020g02810	1.64681	0.0451463
Vv_10007484	VIT_15s0021g01810	-1.60054	0.0270385
Vv_10007488	VIT_08s0007g03640	1.54719	0.0398107
Vv_10007504	VIT_17s0000g04960	1.53416	0.0290579
Vv_10007507	VIT_16s0022g01820	-2.31663	0.00679605
Vv_10007533	VIT_08s0007g05980	2.48774	0.0106054
Vv_10007537	VIT_17s0000g03760	1.29191	0.0457912
Vv_10007546	VIT_01s0137g00640	1.85498	0.0392588
Vv_10007552	VIT_07s0141g00330	4.62904	0.0289063
Vv_10007561	VIT_17s0000g05550	1.67643	0.0028043
Vv_10007566	VIT_12s0134g00040	-1.63726	0.0330906
Vv_10007585	VIT_17s0000g08080	2.83947	0.00235614
Vv_10007594	VIT_08s0007g02120	-1.41389	0.049432
Vv_10007601	VIT_02s0241g00060	-1.83692	0.0195548
Vv_10007612	VIT_08s0040g01040	1.43075	0.0298525
Vv_10007613	VIT_09s0054g01830	-1.49461	0.0418158
Vv_10007625	VIT_18s0122g00160	-1.41826	0.0154474
Vv_10007635	VIT_07s0005g00390	2.13628	0.0128702
Vv_10007648	VIT_17s0000g03230	1.51648	0.00754627
Vv_10007677	VIT_10s0003g00910	-1.46122	0.0225604
Vv_10007699	VIT_17s0000g08610	-1.77144	0.00446722
Vv_10007701	VIT_00s0873g00010	-2.10031	0.0231136
Vv_10007717	VIT_13s0064g01870	1.81545	0.00631779
Vv_10007723	VIT_02s0025g03530	-1.34571	0.0320793
Vv_10007756	VIT_11s0052g01600	-1.61399	0.013047
Vv_10007764	VIT_04s0008g06210	-1.44657	0.0462966
Vv_10007768	VIT_11s0016g03180	2.47157	0.0406473
Vv_10007783	VIT_07s0197g00080	-1.52849	0.00874981
Vv_10007789	VIT_09s0002g01390	-1.37738	0.0219504
Vv_10007808	VIT_18s0001g04700	-1.82353	0.00441769
Vv_10007815	VIT_10s0003g00620	1.95396	0.00629703
Vv_10007816	VIT_11s0118g00080	-1.54952	0.00914429
Vv_10007827	VIT_05s0077g00920	-2.01579	0.014793
Vv_10007851	VIT_18s0001g14020	-1.43695	0.0419886
Vv_10007896	VIT_07s0031g01200	1.48239	0.0226216
Vv_10007934	VIT_11s0052g00210	1.60379	0.00675301
Vv_10007940	VIT_06s0004g04700	-1.30321	0.0335783
Vv_10007960	VIT_13s0019g05130	-1.44243	0.0197012
Vv_10008036	VIT_10s0003g00150	2.18826	0.00548205
Vv_10008085	VIT_04s0044g00850	-1.48224	0.0163567
Vv_10008110	VIT_15s0021g00890	1.63275	0.0140653
Vv_10008122	VIT_07s0005g02060	2.34176	0.0115014
Vv_10008147	VIT_13s0019g00310	-1.3982	0.0304589
Vv_10008148	VIT_18s0001g12480	1.68736	0.0466884
Vv_10008152	VIT_18s0076g00360	1.34088	0.0342568
Vv_10008172	VIT_05s0020g03890	2.55545	0.00155451
Vv_10008190	VIT_00s0179g00260	1.28998	0.0452274
Vv_10008206	VIT_08s0007g00480	1.53989	0.0421876
Vv_10008239	VIT_09s0002g01640	-1.44509	0.0452444
Vv_10008290	VIT_18s0001g05060	-1.51709	0.00989963
Vv_10008297	VIT_13s0019g00040	-1.51946	0.0259893
Vv_10008298	VIT_11s0016g02280	2.10791	0.0105652
Vv_10008316	VIT_00s0483g00020	-1.55904	0.00724836
Vv_10008325	VIT_05s0020g02690	4.19175	9.32712e-05
Vv_10008389	VIT_00s0373g00010	2.16895	0.000551919
Vv_10008399	VIT_07s0031g02200	3.11329	0.0264226
Vv_10008433	VIT_08s0007g01520	2.26277	0.00555564
Vv_10008449	VIT_08s0056g00150	2.02527	0.0207769
Vv_10008461	VIT_04s0023g02690	1.73099	0.0227959
Vv_10008490	VIT_08s0040g02710	1.59375	0.0353225
Vv_10008497	VIT_03s0038g00360	-1.43746	0.00920828
Vv_10008501	VIT_14s0060g01200	-1.27033	0.0457993
Vv_10008505	VIT_13s0074g00760	-1.46965	0.0263066
Vv_10008518	VIT_18s0122g00320	-1.56034	0.0262197
Vv_10008539	VIT_18s0001g06170	3.79966	0.000503035
Vv_10008550	VIT_13s0084g00110	1.29842	0.0498658
Vv_10008559	VIT_04s0069g00870	-1.87798	0.00830246
Vv_10008578	VIT_18s0001g09710	-1.40068	0.0300323
Vv_10008585	VIT_14s0030g01930	1.83053	0.017649
Vv_10008589	VIT_18s0001g15660	-1.57276	0.0263444
Vv_10008596	VIT_12s0028g03860	-2.38899	0.0436626
Vv_10008605	VIT_13s0019g04300	2.13738	0.0163209
Vv_10008624	VIT_07s0031g02020	-1.63599	0.0489919
Vv_10008636	VIT_13s0019g05390	-1.35159	0.0342585
Vv_10008638	VIT_16s0050g00970	-1.49275	0.0346109
Vv_10008655	VIT_06s0009g01140	-2.60021	0.0102227
Vv_10008699	VIT_03s0091g00720	1.25071	0.0496427
Vv_10008709	VIT_11s0016g05060	1.5105	0.0357594
Vv_10008722	VIT_11s0052g01700	1.58235	0.036477
Vv_10008737	VIT_11s0016g03350	1.45312	0.0150275
Vv_10008745	VIT_18s0072g00160	-3.72708	0.00354559
Vv_10008748	VIT_18s0001g05250	1.75309	0.0158822
Vv_10008760	VIT_12s0028g03130	-1.4049	0.0161798
Vv_10008766	VIT_02s0087g00790	-1.42831	0.0425857
Vv_10008794	VIT_18s0001g09110	-1.68339	0.0225843
Vv_10008795	VIT_04s0008g01070	1.66798	0.0295587
Vv_10008799	VIT_02s0025g04380	1.61332	0.034814
Vv_10008808	VIT_18s0072g00080	-1.85041	0.00384718
Vv_10008827	VIT_15s0046g00370	-1.75139	0.0112321
Vv_10008829	VIT_13s0067g01070	2.80256	0.0318017
Vv_10008846	NA	-1.29322	0.0326764
Vv_10008859	VIT_04s0069g00860	1.87107	0.013563
Vv_10008875	VIT_11s0016g02350	-1.70086	0.00897625
Vv_10008888	VIT_09s0002g01710	2.03371	0.003358
Vv_10008889	VIT_00s0662g00010	-1.76588	0.0157182
Vv_10008898	VIT_17s0000g05310	-1.64616	0.0334794
Vv_10008923	VIT_02s0025g02640	1.4089	0.0391243
Vv_10008928	VIT_12s0028g03580	-2.00223	0.0201523
Vv_10008935	VIT_12s0028g03790	-2.57857	0.0077567
Vv_10008970	VIT_08s0007g06800	-4.32358	0.0315263
Vv_10008982	VIT_14s0108g01440	1.35672	0.0257374
Vv_10009009	VIT_13s0067g01680	1.64793	0.00569053
Vv_10009033	VIT_08s0007g07350	-1.59799	0.00510963
Vv_10009047	VIT_10s0116g00410	1.96195	0.0248454
Vv_10009062	VIT_18s0122g01060	-1.39304	0.019694
Vv_10009067	VIT_01s0011g01630	1.36569	0.040849
Vv_10009085	VIT_00s0337g00010	-1.51988	0.0441701
Vv_10009093	VIT_18s0001g11970	1.93222	0.0441026
Vv_10009095	VIT_14s0083g00400	2.27896	0.0145073
Vv_10009126	VIT_10s0003g00420	1.45356	0.0234295
Vv_10009140	VIT_08s0007g00800	-1.56942	0.0079607
Vv_10009146	VIT_13s0067g00600	-1.37566	0.0405218
Vv_10009157	VIT_04s0008g05430	-1.30928	0.0482476
Vv_10009163	VIT_07s0104g01590	-1.39542	0.0302866
Vv_10009173	VIT_04s0008g00600	-1.35638	0.04132
Vv_10009193	VIT_17s0000g03850	-3.55318	0.0213829
Vv_10009200	VIT_16s0013g02150	-1.25878	0.0454726
Vv_10009214	VIT_18s0001g09630	-2.0698	0.0138881
Vv_10009227	VIT_16s0039g01640	-1.52802	0.0339812
Vv_10009230	VIT_13s0019g02660	3.05695	0.00431057
Vv_10009238	VIT_03s0038g01480	1.58618	0.0392031
Vv_10009246	VIT_19s0027g00230	-2.16539	0.0319614
Vv_10009254	VIT_01s0026g01190	-1.34059	0.0436946
Vv_10009262	VIT_13s0047g00110	1.62861	0.0186627
Vv_10009272	VIT_00s0341g00030	1.53263	0.0442285
Vv_10009273	VIT_09s0002g00320	1.34716	0.0179753
Vv_10009278	VIT_05s0020g01440	-1.81413	0.00957275
Vv_10009335	VIT_06s0009g01930	5.88853	0.00528925
Vv_10009341	VIT_01s0127g00490	1.38297	0.0316412
Vv_10009385	VIT_18s0122g00420	-1.42505	0.0482727
Vv_10009408	VIT_04s0008g05180	1.48425	0.00960347
Vv_10009411	VIT_16s0098g01220	-1.83718	0.0450177
Vv_10009435	VIT_07s0005g00420	2.1137	0.00333584
Vv_10009452	VIT_15s0021g01550	2.16607	0.0130462
Vv_10009458	VIT_10s0116g00940	2.35179	0.00539484
Vv_10009490	VIT_00s0370g00060	1.56512	0.033037
Vv_10009495	VIT_13s0019g02210	3.80955	0.0374075
Vv_10009522	VIT_08s0058g00750	-1.67073	0.0411651
Vv_10009542	VIT_14s0030g02310	-1.49211	0.0462461
Vv_10009570	VIT_08s0007g07130	-1.41266	0.0316226
Vv_10009602	VIT_18s0001g08680	-1.49718	0.0230043
Vv_10009623	VIT_02s0025g04550	2.18407	0.0065415
Vv_10009630	VIT_15s0046g01830	1.64887	0.0117915
Vv_10009643	VIT_09s0018g01940	-1.35615	0.0224694
Vv_10009644	VIT_05s0077g00510	-1.53211	0.0291805
Vv_10009647	VIT_13s0064g01510	1.54153	0.0206123
Vv_10009658	VIT_14s0066g00260	-1.534	0.0268015
Vv_10009664	VIT_07s0104g01480	-1.43559	0.0169425
Vv_10009669	VIT_10s0003g01060	1.54577	0.0323099
Vv_10009674	VIT_00s1542g00020	-1.42402	0.0288378
Vv_10009682	VIT_15s0048g01340	-1.65344	0.0466376
Vv_10009690	VIT_03s0091g00970	4.19366	0.032812
Vv_10009719	VIT_04s0008g01460	-1.73338	0.00487607
Vv_10009743	VIT_06s0061g00230	1.4115	0.0139096
Vv_10009748	VIT_12s0057g01100	-1.67338	0.0350174
Vv_10009776	VIT_07s0031g03070	-1.36952	0.0169151
Vv_10009787	VIT_16s0039g01900	-1.53291	0.0252571
Vv_10009788	VIT_00s0615g00040	1.69501	0.0200979
Vv_10009791	VIT_09s0002g00150	1.63161	0.0122821
Vv_10009798	VIT_07s0031g01930	-1.82452	0.0138592
Vv_10009816	VIT_14s0066g01890	-1.58235	0.0276643
Vv_10009822	VIT_08s0007g06510	-1.4689	0.0437989
Vv_10009828	VIT_04s0044g01880	1.82816	0.0141892
Vv_10009833	VIT_18s0122g00180	2.07706	0.00506995
Vv_10009844	VIT_06s0004g08350	-1.78129	0.00193743
Vv_10009857	VIT_15s0046g02510	-2.49112	0.0399919
Vv_10009860	VIT_06s0004g07550	-2.5704	0.0375344
Vv_10009864	VIT_08s0058g01450	1.81554	0.0040703
Vv_10009869	VIT_01s0011g03060	1.63607	0.022212
Vv_10009885	VIT_07s0031g01320	-2.11218	0.00158924
Vv_10009916	VIT_04s0210g00050	2.41435	0.0106833
Vv_10009925	VIT_05s0020g04040	1.38746	0.0460345
Vv_10009939	VIT_04s0210g00180	1.4138	0.0371274
Vv_10009949	VIT_05s0077g02260	-1.30204	0.0407713
Vv_10009972	VIT_17s0000g07090	-1.47434	0.0138325
Vv_10009974	VIT_17s0000g03740	-1.28541	0.0374609
Vv_10009981	VIT_05s0020g03760	1.42556	0.0116549
Vv_10009993	VIT_00s0399g00030	-1.46145	0.0156754
Vv_10010004	VIT_18s0001g11890	-2.6299	0.00230367
Vv_10010013	VIT_05s0136g00140	2.03367	0.00316074
Vv_10010045	VIT_08s0007g01450	2.45718	0.041143
Vv_10010053	VIT_18s0001g09550	-1.28897	0.0441537
Vv_10010081	VIT_06s0004g02670	-1.75183	0.0255747
Vv_10010082	VIT_08s0040g01600	-2.045	0.00127076
Vv_10010087	VIT_05s0020g04000	1.84265	0.0155757
Vv_10010100	VIT_14s0060g01080	-1.76179	0.0229346
Vv_10010110	VIT_14s0083g00630	-1.47553	0.0401156
Vv_10010113	VIT_00s0691g00020	2.21725	0.026676
Vv_10010126	VIT_13s0067g00330	-2.97721	0.00207077
Vv_10010153	VIT_16s0022g00650	1.71127	0.0295685
Vv_10010183	VIT_00s0531g00010	-1.71787	0.0120006
Vv_10010184	VIT_03s0038g04200	-1.39416	0.0230916
Vv_10010244	VIT_14s0030g00870	3.61995	0.0133517
Vv_10010249	VIT_18s0117g00340	2.83103	0.0182028
Vv_10010250	VIT_09s0002g04600	-1.79408	0.00577008
Vv_10010251	VIT_12s0059g00710	1.64707	0.0102974
Vv_10010256	VIT_13s0019g01490	-1.48014	0.0155454
Vv_10010268	VIT_06s0004g01030	-4.36616	0.00252186
Vv_10010294	VIT_04s0008g05820	-1.42822	0.0135857
Vv_10010296	VIT_08s0040g00830	-1.51894	0.032391
Vv_10010333	VIT_11s0037g01210	2.76713	0.00275346
Vv_10010368	VIT_02s0087g00830	-1.73509	0.00425969
Vv_10010376	VIT_05s0051g00230	-1.50697	0.0231081
Vv_10010390	VIT_19s0015g01200	1.3379	0.0351556
Vv_10010392	VIT_08s0058g00100	1.50215	0.0117037
Vv_10010396	VIT_13s0019g00760	-2.25871	0.0291868
Vv_10010434	VIT_01s0026g02140	-1.34464	0.0471726
Vv_10010438	VIT_13s0019g04730	1.55968	0.0143261
Vv_10010440	VIT_08s0007g07690	-1.56874	0.00492625
Vv_10010446	VIT_10s0116g00980	-1.4483	0.016458
Vv_10010447	VIT_10s0003g02050	-1.35331	0.0279579
Vv_10010450	VIT_16s0039g02840	-1.27874	0.0461001
Vv_10010461	VIT_14s0128g00100	1.94473	0.00146042
Vv_10010476	VIT_04s0023g02150	1.4384	0.0204071
Vv_10010480	VIT_13s0158g00340	1.58386	0.0364619
Vv_10010483	VIT_06s0004g02800	-1.76765	0.00886318
Vv_10010484	VIT_18s0001g04040	-1.59358	0.00467348
Vv_10010546	VIT_05s0020g02790	-1.74584	0.023002
Vv_10010577	VIT_13s0019g01670	-1.54359	0.0318247
Vv_10010584	VIT_13s0019g03540	-1.60061	0.0329616
Vv_10010599	VIT_00s0338g00030	1.28334	0.0311448
Vv_10010604	VIT_17s0000g05210	1.38724	0.0217599
Vv_10010619	VIT_11s0052g01240	-1.60173	0.0111301
Vv_10010654	VIT_11s0078g00440	-1.65766	0.00644487
Vv_10010690	VIT_06s0004g05430	1.58696	0.0125518
Vv_10010704	VIT_03s0017g02210	-1.65215	0.0327051
Vv_10010710	VIT_09s0054g01210	-1.85657	0.0272753
Vv_10010716	VIT_08s0007g02240	4.44035	0.0304633
Vv_10010723	VIT_07s0005g05510	1.68962	0.0294286
Vv_10010731	VIT_17s0000g09640	-1.27457	0.0460619
Vv_10010741	VIT_12s0059g01290	-1.27408	0.0424308
Vv_10010742	VIT_08s0007g02240	3.79772	0.003719
Vv_10010750	VIT_16s0050g01150	-1.71619	0.00754838
Vv_10010764	VIT_11s0052g01230	2.05029	0.00983511	XTH
Vv_10010771	VIT_01s0011g05170	20.379	0.00390954
Vv_10010812	VIT_17s0000g04020	1.83257	0.00169438
Vv_10010846	VIT_14s0060g01580	2.20559	0.00559416
Vv_10010849	VIT_05s0020g02240	2.90928	0.0228773
Vv_10010851	VIT_04s0008g01500	-2.16654	0.0270754
Vv_10010865	VIT_16s0013g01060	2.28079	0.00282335
Vv_10010867	VIT_12s0035g00340	1.91688	0.00390834
Vv_10010886	VIT_05s0077g01580	-19.6553	0.00793966
Vv_10010911	VIT_14s0171g00050	-2.55924	0.00902518
Vv_10010912	VIT_03s0038g04110	-1.39765	0.0248194
Vv_10010926	VIT_19s0014g02730	-2.69213	0.0342934
Vv_10010937	VIT_02s0109g00080	1.43701	0.0187359
Vv_10011030	VIT_13s0019g02850	1.89869	0.0189455
Vv_10011048	VIT_10s0003g04350	2.60704	0.010171
Vv_10011053	VIT_07s0031g00160	-1.81508	0.0302346
Vv_10011055	VIT_14s0006g02570	2.45153	0.0288067
Vv_10011056	VIT_09s0002g00630	4.1689	0.00019214
Vv_10011066	VIT_12s0035g00330	1.7687	0.0216833
Vv_10011068	VIT_19s0085g01050	-2.34756	0.00507811
Vv_10011096	VIT_18s0001g12090	1.52016	0.0469192
Vv_10011110	VIT_14s0068g01160	2.18668	0.0390983
Vv_10011112	VIT_01s0011g01730	-1.99329	0.00145933
Vv_10011125	VIT_03s0088g00290	-1.69251	0.0270895
Vv_10011161	VIT_12s0035g00270	1.71667	0.010537
Vv_10011200	VIT_00s1290g00010	1.39495	0.0402197
Vv_10011227	VIT_17s0000g03690	2.54697	0.0382292
Vv_10011240	VIT_05s0020g03930	4.27692	0.000451328
Vv_10011243	VIT_03s0088g00700	-9.15017	0.0142035
Vv_10011245	VIT_04s0008g01550	-1.47715	0.0363613
Vv_10011256	VIT_05s0020g04070	1.68915	0.0354524
Vv_10011259	VIT_12s0028g00520	-1.30555	0.0444825
Vv_10011280	NA	1.58886	0.0408734
Vv_10011290	VIT_11s0052g01260	3.3891	0.0444009
Vv_10011291	VIT_04s0008g01950	1.51825	0.0244799
Vv_10011293	VIT_00s0181g00010	-2.49879	0.0397405
Vv_10011309	NA	-1.48933	0.010481
Vv_10011329	VIT_04s0043g00920	1.81595	0.00939965
Vv_10011334	NA	-1.44604	0.0223597
Vv_10011348	VIT_07s0104g00410	3.13668	0.00243911
Vv_10011369	NA	-1.93018	0.0141436
Vv_10011375	VIT_01s0011g02320	-1.66402	0.0183606
Vv_10011391	NA	-1.37992	0.019699
Vv_10011425	VIT_09s0018g01780	1.52212	0.00686883
Vv_10011429	VIT_13s0019g00490	-1.72152	0.049613
Vv_10011432	VIT_17s0000g00110	1.35218	0.0229127
Vv_10011444	VIT_01s0150g00270	1.33178	0.026543
Vv_10011471	VIT_00s0992g00010	1.57007	0.0270574
Vv_10011486	VIT_13s0019g05240	-2.04319	0.0111436
Vv_10011490	VIT_02s0025g02800	-1.95967	0.00136416
Vv_10011510	VIT_07s0005g04560	-1.4698	0.028265
Vv_10011524	NA	2.00229	0.0334481
Vv_10011539	VIT_09s0002g00890	-1.61331	0.0197273
Vv_10011547	VIT_05s0020g02830	-2.21409	0.0158019
Vv_10011553	VIT_00s0269g00020	-1.35577	0.0484697
Vv_10011568	VIT_17s0000g02850	1.96502	0.00493105
Vv_10011583	VIT_18s0001g15130	-1.40083	0.0125633
Vv_10011586	VIT_00s0587g00040	-1.57048	0.0309524
Vv_10011621	NA	1.45161	0.0206377
Vv_10011632	VIT_13s0064g00720	-1.96211	0.0385596
Vv_10011636	NA	1.65806	0.0206064
Vv_10011642	VIT_15s0046g02000	1.55326	0.0396224
Vv_10011691	NA	-1.68179	0.0432547
Vv_10011693	NA	-1.81002	0.0229464
Vv_10011703	NA	2.03263	0.0231208
Vv_10011706	VIT_06s0004g03180	-1.49829	0.0476471
Vv_10011716	VIT_12s0035g01350	-2.27566	0.00730382
Vv_10011721	VIT_06s0004g07930	-1.93657	0.00626007
Vv_10011722	VIT_14s0066g01450	-1.7563	0.0193002
Vv_10011768	VIT_13s0019g03410	2.04325	0.0193251
Vv_10011782	VIT_11s0016g00370	-1.45495	0.0165798
Vv_10011800	VIT_13s0047g00110	1.47685	0.0348418
Vv_10011830	NA	1.84539	0.0137228
Vv_10011832	VIT_11s0016g04720	1.53859	0.021281
Vv_10011841	VIT_14s0006g02800	1.46095	0.0217008
Vv_10011853	VIT_19s0014g05190	-1.56928	0.0434741
Vv_10011860	VIT_00s0179g00290	-1.41732	0.0185866
Vv_10011864	NA	1.51693	0.0395855
Vv_10011888	NA	-1.52069	0.0150747
Vv_10011898	VIT_15s0021g00940	2.61154	0.00333682
Vv_10011906	NA	1.43292	0.0134065
Vv_10011920	VIT_11s0052g00170	-1.43954	0.0238634
Vv_10011926	NA	-1.29607	0.0345268
Vv_10011938	VIT_04s0008g06190	1.54131	0.0188934
Vv_10011954	VIT_08s0040g00440	-1.67353	0.00979239
Vv_10011961	VIT_06s0061g01230	2.26496	0.0256684
Vv_10011967	VIT_17s0000g02550	-1.59165	0.00955922
Vv_10011974	VIT_16s0039g00010	1.4808	0.0344916
Vv_10012012	VIT_18s0166g00010	-1.49095	0.0444646
Vv_10012026	VIT_08s0007g06770	-1.49757	0.0379465
Vv_10012044	VIT_00s0269g00050	-1.45468	0.0366007
Vv_10012055	VIT_12s0055g00890	1.50781	0.0452568
Vv_10012096	VIT_12s0035g01700	-1.81548	0.0175775
Vv_10012114	VIT_16s0050g00600	-1.35443	0.0346343
Vv_10012118	NA	1.36159	0.0365744
Vv_10012122	NA	-1.49038	0.046744
Vv_10012196	NA	2.17577	0.00297766
Vv_10012216	NA	1.32708	0.03127
Vv_10012227	VIT_08s0040g00780	-1.27747	0.0398198
Vv_10012230	VIT_14s0006g03170	-1.63142	0.0144282
Vv_10012232	NA	1.91369	0.0219968
Vv_10012239	NA	3.01649	0.0278873
Vv_10012247	VIT_03s0038g04130	-1.79275	0.0140709
Vv_10012255	VIT_18s0001g02010	-1.6327	0.0206268
Vv_10012275	VIT_04s0023g03150	-1.96138	0.00205904
Vv_10012279	VIT_08s0007g08550	1.41079	0.0147656
Vv_10012302	NA	-1.56506	0.0446267
Vv_10012304	NA	1.31808	0.045895
Vv_10012309	VIT_07s0191g00210	-1.99212	0.0130858
Vv_10012312	VIT_14s0030g01590	1.34011	0.038128
Vv_10012313	VIT_15s0021g01940	-1.806	0.002328
Vv_10012323	VIT_18s0001g02730	-1.53582	0.0327702
Vv_10012350	NA	1.49875	0.0241632
Vv_10012357	VIT_06s0004g01930	1.34862	0.0337031
Vv_10012377	VIT_08s0007g08580	-1.36685	0.0150689
Vv_10012399	VIT_12s0059g02740	-1.46567	0.0254536
Vv_10012406	VIT_06s0009g00900	-1.46237	0.0292909
Vv_10012407	VIT_03s0132g00110	1.28229	0.0444718
Vv_10012429	VIT_07s0104g00660	-1.87236	0.00982194
Vv_10012482	VIT_05s0020g04650	1.57656	0.0382189
Vv_10012556	VIT_12s0035g02080	2.0939	0.0282514
Vv_10012571	VIT_07s0151g00710	-1.7232	0.00244417
Vv_10012579	VIT_09s0002g07400	-3.13948	0.00216348
Vv_10012620	VIT_17s0000g01830	-1.49523	0.025073
Vv_10012628	NA	-1.29966	0.0427701
Vv_10012647	NA	1.65931	0.0122977
Vv_10012679	NA	-1.46445	0.0426786
Vv_10012688	VIT_19s0015g00730	1.48883	0.0394752
Vv_10012693	VIT_13s0019g03480	-1.33112	0.0492897
Vv_10012710	NA	-1.30142	0.0328692
Vv_10012725	VIT_10s0003g00210	-1.53672	0.0298752
Vv_10012729	VIT_16s0039g02060	-2.27824	0.0484548
Vv_10012732	NA	1.33236	0.0425335
Vv_10012744	VIT_17s0000g02440	-1.63871	0.0320841
Vv_10012772	VIT_11s0016g04010	-1.35071	0.0329817
Vv_10012774	VIT_01s0011g01480	-1.4378	0.0434698
Vv_10012777	VIT_18s0001g15220	-3.03945	0.00225693
Vv_10012782	VIT_00s0163g00150	-3.44987	0.000166585
Vv_10012787	VIT_13s0019g00700	-1.85151	0.0087338
Vv_10012791	VIT_08s0056g00740	-1.31654	0.0242716
Vv_10012806	VIT_14s0066g02610	1.96344	0.0207141
Vv_10012807	VIT_17s0000g01160	4.56605	0.00153476
Vv_10012808	VIT_11s0016g01330	1.90276	0.0225868
Vv_10012817	VIT_05s0029g00470	-1.48347	0.0474018
Vv_10012831	VIT_04s0008g03660	-2.142	0.00388594
Vv_10012840	VIT_12s0028g01340	-1.31428	0.0341925
Vv_10012842	NA	1.80787	0.0058169
Vv_10012857	VIT_07s0005g01560	-1.4713	0.00815923
Vv_10012889	NA	1.47962	0.0366436
Vv_10012892	NA	1.32704	0.047325
Vv_10012893	VIT_13s0074g00510	-1.4374	0.0467559
Vv_10012902	VIT_13s0067g01960	1.88536	0.0209501
Vv_10012912	VIT_10s0071g00810	-5.1885	0.0251955
Vv_10012930	VIT_04s0008g05010	2.63748	0.035677
Vv_10012933	NA	1.8079	0.00693295
Vv_10012950	NA	1.61324	0.00726777
Vv_10012964	NA	1.5098	0.0402205
Vv_10013000	VIT_15s0024g01170	1.54164	0.0389739
Vv_10013008	VIT_02s0025g02500	3.64357	0.0398664
Vv_10013031	VIT_13s0067g02300	-4.56965	0.00139032
Vv_10013033	NA	1.32187	0.0249399
Vv_10013035	VIT_05s0020g02500	-3.56083	0.00315839
Vv_10013036	NA	-2.37384	0.00582694
Vv_10013044	VIT_11s0016g00400	-1.65143	0.027972
Vv_10013050	VIT_05s0020g02890	2.95644	0.00576927
Vv_10013055	VIT_01s0010g01010	-1.44627	0.011561
Vv_10013092	VIT_00s1881g00010	-3.94052	0.00200327
Vv_10013094	VIT_08s0056g01160	1.59157	0.0133838
Vv_10013098	VIT_06s0061g00150	1.41707	0.046353
Vv_10013103	VIT_13s0019g03230	2.06752	0.0103962
Vv_10013123	VIT_18s0001g07770	3.68427	0.0190743
Vv_10013174	VIT_01s0026g02470	-1.95837	0.0095627
Vv_10013175	VIT_07s0005g01710	2.81222	0.0316009
Vv_10013213	VIT_11s0065g00960	-1.54672	0.0066457
Vv_10013215	VIT_14s0068g00510	3.38664	0.0157943
Vv_10013217	VIT_04s0008g01950	1.81873	0.021645
Vv_10013234	VIT_18s0001g12520	1.59168	0.00980902
Vv_10013241	VIT_18s0001g09900	2.77592	0.00314163
Vv_10013242	NA	1.88915	0.0406024
Vv_10013325	VIT_14s0083g00220	-1.23972	0.0498959
Vv_10013346	NA	-1.99785	0.0108674
Vv_10013349	NA	-1.82377	0.00213733
Vv_10013355	VIT_15s0046g00370	-1.53331	0.0336959
Vv_10013362	VIT_04s0069g00860	2.4177	0.00500585
Vv_10013368	VIT_04s0023g00170	-1.42907	0.0172772
Vv_10013378	VIT_06s0004g04170	-1.44177	0.0113669
Vv_10013391	VIT_11s0037g01180	1.41499	0.0185745
Vv_10013396	VIT_06s0061g00740	-1.65299	0.028245
Vv_10013407	VIT_14s0068g01620	1.77276	0.0394246
Vv_10013410	VIT_01s0011g02120	-1.64135	0.0288266
Vv_10013415	VIT_10s0042g00170	1.83986	0.0448632
Vv_10013425	VIT_13s0067g01680	1.47539	0.0437746
Vv_10013426	VIT_03s0180g00320	-1.60532	0.0308585
Vv_10013437	VIT_19s0014g02060	-1.94966	0.00138591
Vv_10013469	VIT_18s0075g00220	2.28343	0.0260091
Vv_10013503	VIT_00s0181g00100	-1.53246	0.0452995
Vv_10013521	VIT_17s0000g01930	2.29495	0.0476685
Vv_10013526	VIT_13s0019g02660	2.52341	0.0389538
Vv_10013559	VIT_10s0003g01570	-1.73016	0.00370787
Vv_10013560	VIT_06s0004g03970	-1.54209	0.0372019
Vv_10013568	NA	-1.7183	0.0260009
Vv_10013578	VIT_12s0059g00750	1.86	0.0128222
Vv_10013585	VIT_18s0001g02460	2.88822	0.0301071
Vv_10013613	VIT_07s0031g02610	1.5102	0.0104923
Vv_10013625	VIT_07s0005g01830	2.28772	0.0261723
Vv_10013636	NA	-1.89519	0.0105033
Vv_10013638	VIT_03s0038g03920	1.29378	0.041564
Vv_10013646	VIT_08s0040g00420	-1.73712	0.0442459
Vv_10013665	VIT_03s0097g00550	-1.5732	0.0175453
Vv_10013676	VIT_06s0004g04110	1.30844	0.0259571
Vv_10013693	NA	3.45683	0.0223062
Vv_10013704	VIT_04s0008g00750	1.4269	0.0489854
Vv_10013710	VIT_18s0001g01700	-1.3073	0.0451255
Vv_10013711	VIT_01s0146g00130	-2.2154	0.00564036
Vv_10013721	VIT_08s0007g07700	1.77757	0.00407133
Vv_10013734	VIT_12s0028g02390	-1.6068	0.00372339
Vv_10013743	VIT_09s0054g01750	2.80479	0.00130531
Vv_10013746	NA	1.32978	0.0310961
Vv_10013773	VIT_00s0204g00020	-1.36464	0.021928
Vv_10013787	NA	-1.29039	0.0469064
Vv_10013804	VIT_06s0004g02200	-1.35934	0.0436181
Vv_10013808	VIT_14s0006g02880	1.98509	0.00878034
Vv_10013819	VIT_12s0057g01100	-3.24686	0.0474521
Vv_10013828	VIT_00s0229g00030	-1.50066	0.00850237
Vv_10013838	NA	-2.10013	0.0108965
Vv_10013882	NA	-1.65301	0.0143588
Vv_10013891	VIT_09s0002g04580	-2.05362	0.00700687
Vv_10013905	NA	-1.60311	0.00825367
Vv_10013942	VIT_01s0011g01940	-1.87642	0.00169603
Vv_10013946	VIT_04s0023g01040	1.48249	0.0376657
Vv_10013978	NA	-3.10749	0.00285335
Vv_10013985	VIT_07s0104g00550	-2.43911	0.000585691
Vv_10013999	VIT_01s0010g03910	1.67126	0.0464941
Vv_10014017	VIT_08s0056g00840	-1.34013	0.0203319
Vv_10014048	VIT_05s0029g00180	-1.60232	0.0246147
Vv_10014065	NA	-1.50478	0.0158461
Vv_10014067	VIT_01s0146g00100	-2.4	0.00569235
Vv_10014077	VIT_13s0064g00260	1.40136	0.0351238
Vv_10014085	NA	-1.63535	0.0150992
Vv_10014112	VIT_16s0039g00350	-1.29971	0.0284658
Vv_10014123	VIT_18s0089g00910	1.32378	0.0227475
Vv_10014132	VIT_05s0020g04000	1.41076	0.0135596
Vv_10014148	VIT_11s0118g00330	-1.52802	0.00918976
Vv_10014150	VIT_05s0049g01940	-1.42222	0.0400307
Vv_10014152	VIT_14s0036g00630	1.46002	0.0337052
Vv_10014158	VIT_11s0037g00390	-1.38023	0.0496115
Vv_10014181	NA	2.3399	0.00564182
Vv_10014191	VIT_19s0015g00970	1.33849	0.0320645
Vv_10014200	VIT_03s0038g04200	-1.78344	0.0057132
Vv_10014213	VIT_08s0007g00360	-1.44787	0.0369431
Vv_10014215	VIT_01s0137g00220	-1.4092	0.0481891
Vv_10014219	VIT_08s0007g07610	-1.66451	0.00677359
Vv_10014233	NA	-1.289	0.0396344
Vv_10014242	VIT_18s0117g00340	1.77679	0.0400649
Vv_10014257	VIT_05s0029g01080	-1.36458	0.0265102
Vv_10014262	NA	2.01056	0.0051783
Vv_10014263	NA	1.77131	0.0211166
Vv_10014288	VIT_04s0008g04550	-1.44987	0.0415775
Vv_10014333	NA	1.54059	0.0282146
Vv_10014339	NA	5.74406	0.0224528
Vv_10014365	VIT_07s0005g02570	-1.98987	0.0206487
Vv_10014370	VIT_04s0044g00640	-1.28848	0.0469166
Vv_10014379	NA	-1.34271	0.0255397
Vv_10014383	VIT_18s0001g08330	2.17165	0.00479034
Vv_10014412	VIT_03s0063g01760	1.9631	0.0427117
Vv_10014421	VIT_04s0044g00070	-2.11359	0.00861955
Vv_10014469	VIT_13s0019g04620	-1.52227	0.0450572
Vv_10014480	VIT_19s0014g03720	1.54518	0.0414793
Vv_10014503	NA	-1.548	0.0168582
Vv_10014506	VIT_06s0004g06440	-2.09461	0.00871951
Vv_10014518	VIT_18s0001g14550	-1.49427	0.00745315
Vv_10014520	NA	-1.5349	0.00602607
Vv_10014524	VIT_10s0003g04530	1.29797	0.0457732
Vv_10014542	VIT_19s0027g01070	1.60761	0.00862467

## Sheet: N3vsC2
Table S1. Genes expression from microarray experiment at N3/C2. Microarray values were expressed in terms of Fold-change in according to a p value < 0.05.
N3/C2
Operon_ID	V1 12X Vitis vinifera	Fold-change	P Value	qPCR genes
Vv_10001724	VIT_00s0125g00280	-1.4148	0.044819
Vv_10009660	VIT_00s0160g00210	1.82483	0.0486274
Vv_10012782	VIT_00s0163g00150	1.6059	0.00552292
Vv_10005896	VIT_00s0174g00150	1.51869	0.0137404
Vv_10011860	VIT_00s0179g00290	1.34522	0.0408421
Vv_10000380	VIT_00s0181g00100	-1.6981	0.0433206
Vv_10013503	VIT_00s0181g00100	1.54332	0.0315229
Vv_10013456	VIT_00s0181g00210	1.17698	0.0283834
Vv_10008138	VIT_00s0181g00220	1.59739	0.00861982
Vv_10002186	VIT_00s0184g00180	-1.359	0.0129057
Vv_10012994	VIT_00s0184g00200	1.48858	0.00670606
Vv_10002520	VIT_00s0192g00130	-1.60842	0.011926
Vv_10009175	VIT_00s0201g00080	1.5459	0.00210758
Vv_10004141	VIT_00s0203g00040	-1.26534	0.00725838
Vv_10003744	VIT_00s0207g00210	-1.62431	0.0128926
Vv_10002583	VIT_00s0211g00060	1.47425	0.00181855
Vv_10013342	VIT_00s0214g00090	1.16129	0.032439
Vv_10006750	VIT_00s0214g00160	-1.24067	0.00418059
Vv_10001756	VIT_00s0220g00080	1.86319	0.0133749
Vv_10000764	VIT_00s0225g00050	-1.1267	0.0157611
Vv_10000387	VIT_00s0226g00160	-1.40278	0.0234277
Vv_10013828	VIT_00s0229g00030	1.31633	0.0265551
Vv_10007193	VIT_00s0229g00110	1.3561	0.0178526
Vv_10011673	VIT_00s0229g00170	1.1649	0.0478237
Vv_10005353	VIT_00s0229g00180	-1.3367	0.0236587
Vv_10000503	VIT_00s0231g00040	1.29844	0.0356055
Vv_10005874	VIT_00s0231g00070	1.34074	0.00384141
Vv_10001473	VIT_00s0258g00040	-1.71352	0.0422366
Vv_10003334	VIT_00s0259g00020	-1.26034	0.0229067
Vv_10014285	VIT_00s0265g00050	1.31314	0.0134334
Vv_10009569	VIT_00s0286g00140	1.417	0.0443919
Vv_10006664	VIT_00s0291g00090	1.49636	0.0460705
Vv_10013216	VIT_00s0304g00030	1.62903	0.00909083
Vv_10004329	VIT_00s0317g00100	1.24707	0.0187748
Vv_10004678	VIT_00s0341g00020	1.39377	0.0270657
Vv_10013322	VIT_00s0341g00050	1.35758	0.0370996
Vv_10000322	VIT_00s0357g00100	1.47239	0.0173239
Vv_10007296	VIT_00s0370g00020	-1.20997	0.021654
Vv_10007298	VIT_00s0370g00020	1.40805	0.0182405
Vv_10002562	VIT_00s0371g00040	-1.67199	0.0137809
Vv_10000280	VIT_00s0399g00020	-1.29699	0.0355458
Vv_10006035	VIT_00s0434g00090	1.64367	0.0201791
Vv_10011442	VIT_00s0455g00020	1.63805	0.0235878
Vv_10004248	VIT_00s0475g00010	1.12481	0.0117849
Vv_10010531	VIT_00s0505g00020	1.22236	0.0471176
Vv_10010763	VIT_00s0533g00050	1.40241	0.016459
Vv_10006851	VIT_00s0555g00050	-1.28595	0.0259517
Vv_10003237	VIT_00s0558g00010	1.12869	0.0415146
Vv_10010618	VIT_00s0585g00020	1.37115	0.0269962
Vv_10009537	VIT_00s0587g00030	1.47157	0.0172129
Vv_10013697	VIT_00s0587g00030	1.57628	0.0271251
Vv_10012025	VIT_00s0612g00030	1.40551	0.0299216
Vv_10001125	VIT_00s0616g00020	-1.20233	0.0221138
Vv_10008889	VIT_00s0662g00010	1.34141	0.0112291
Vv_10000319	VIT_00s0662g00030	2.22877	0.0112137
Vv_10005181	VIT_00s0692g00010	-1.33918	0.0390436
Vv_10003454	VIT_00s0732g00010	-1.18254	0.0202346
Vv_10012036	VIT_00s0801g00010	1.34768	0.0437843
Vv_10003659	VIT_00s0918g00010	-1.68757	0.0393741
Vv_10010965	VIT_00s1290g00010	-1.28747	0.0499704
Vv_10011273	VIT_00s1290g00010	-1.31269	0.0030385
Vv_10005106	VIT_00s1353g00010	-1.37169	0.00193476
Vv_10002322	VIT_00s1373g00010	1.42869	0.0135293
Vv_10012015	VIT_00s1373g00010	1.60626	0.00860409
Vv_10001772	VIT_00s1525g00010	1.2925	0.0374851
Vv_10009674	VIT_00s1542g00020	1.79627	0.019784
Vv_10010464	VIT_00s1542g00020	1.34436	0.00277798
Vv_10011371	VIT_00s1596g00010	-1.48758	0.00224541
Vv_10013092	VIT_00s1881g00010	4.78768	0.0302507
Vv_10003131	VIT_00s2188g00010	-1.63635	0.0183898
Vv_10005126	VIT_00s2648g00010	3.18174	0.000211184
Vv_10001693	VIT_00s2769g00010	-1.42366	0.00830998
Vv_10010782	VIT_00s2851g00010	1.28541	0.0349304
Vv_10006640	VIT_10s0003g00070	-1.32664	0.0381959
Vv_10008036	VIT_10s0003g00150	-2.2099	0.000241453
Vv_10003435	VIT_10s0003g00180	1.25152	0.0457506
Vv_10003981	VIT_10s0003g00260	-2.69115	0.010405
Vv_10008560	VIT_10s0003g00270	1.55158	0.00250816
Vv_10004505	VIT_10s0003g00890	-1.37332	0.0360527
Vv_10003325	VIT_10s0003g01240	1.63534	0.019037
Vv_10005046	VIT_10s0003g01360	-1.37915	0.0437857
Vv_10004274	VIT_10s0003g01460	1.39767	0.0261775
Vv_10000044	VIT_10s0003g01770	-3.65128	0.00100292
Vv_10012214	VIT_10s0003g01910	1.22796	0.032106
Vv_10002010	VIT_10s0003g02880	1.48847	0.0341031
Vv_10004755	VIT_10s0003g03120	1.64763	0.0121872
Vv_10006999	VIT_10s0003g03280	1.47494	0.0257478
Vv_10007201	VIT_10s0003g03930	2.25136	0.0234204
Vv_10008615	VIT_10s0003g03930	1.48732	0.00479932
Vv_10013453	VIT_10s0003g04390	1.51182	0.0071655
Vv_10009878	VIT_10s0003g04470	1.19691	0.0170322
Vv_10008008	VIT_10s0003g04490	1.11629	0.0248123
Vv_10010529	VIT_10s0003g04610	1.46178	0.0301685
Vv_10005909	VIT_10s0003g05450	1.62439	0.0234464
Vv_10006681	VIT_10s0003g05720	1.2665	0.0316092
Vv_10007971	VIT_10s0042g01200	-1.283	0.00970054
Vv_10000812	VIT_10s0071g00310	1.24952	0.0448526
Vv_10006849	VIT_10s0071g00500	-1.36032	0.0211483
Vv_10006609	VIT_10s0071g00930	1.15412	0.019402
Vv_10008398	VIT_10s0071g01030	1.27991	0.0436986
Vv_10001971	VIT_10s0116g00010	1.27947	0.0304926
Vv_10004160	VIT_10s0116g00400	1.57625	0.046873
Vv_10003530	VIT_10s0116g00590	-1.58523	0.00711374
Vv_10003497	VIT_10s0116g00600	-1.23047	0.0232804
Vv_10003601	VIT_10s0116g00760	1.42309	0.0321273
Vv_10009731	VIT_10s0116g00990	1.20965	0.0169672
Vv_10001500	VIT_10s0116g01000	-1.23929	0.0259986
Vv_10003147	VIT_10s0116g01040	1.08328	0.0365178
Vv_10003934	VIT_10s0116g01650	4.14144	0.00384796
Vv_10005990	VIT_11s0016g00420	1.43363	0.042938
Vv_10002193	VIT_11s0016g00690	-1.78243	0.0212355
Vv_10009796	VIT_11s0016g01240	1.35609	0.0305178
Vv_10013846	VIT_11s0016g01240	1.42095	0.0183614
Vv_10009229	VIT_11s0016g01320	-1.26748	0.017169
Vv_10006657	VIT_11s0016g01710	1.44665	0.0120957
Vv_10010321	VIT_11s0016g01710	1.2695	0.0360716
Vv_10010205	VIT_11s0016g02270	1.70884	0.00299082
Vv_10008298	VIT_11s0016g02280	1.40297	0.0239251
Vv_10010351	VIT_11s0016g02640	-1.20848	0.0127629
Vv_10010275	VIT_11s0016g02750	-1.14503	0.040946
Vv_10000279	VIT_11s0016g03190	-3.05583	0.028508
Vv_10008187	VIT_11s0016g05090	1.26132	0.0440805
Vv_10008574	VIT_11s0016g05520	-1.09696	0.0337285
Vv_10008623	VIT_11s0016g05570	1.32299	0.0314618
Vv_10014208	VIT_11s0016g05760	1.31988	0.0127737
Vv_10004152	VIT_11s0016g05840	1.19285	0.0387801
Vv_10003829	VIT_11s0037g00560	1.70356	0.0152239
Vv_10002179	VIT_11s0037g00600	-1.65871	0.00691809
Vv_10008400	VIT_11s0037g00750	1.23	0.0258697
Vv_10002476	VIT_11s0037g00860	-1.74317	0.013994
Vv_10006804	VIT_11s0037g00920	-1.33035	0.0025259
Vv_10010333	VIT_11s0037g01210	-1.5604	0.00197685
Vv_10011750	VIT_11s0052g00680	1.34556	0.0258742
Vv_10007081	VIT_11s0052g00970	1.60923	0.0243806
Vv_10002224	VIT_11s0052g01040	-1.16887	0.016804
Vv_10010619	VIT_11s0052g01240	1.68598	0.00863354
Vv_10010712	VIT_11s0052g01250	-1.28367	0.0283082
Vv_10011021	VIT_11s0052g01300	2.19521	0.0386292
Vv_10002515	VIT_11s0052g01840	1.50813	0.0170255
Vv_10004683	VIT_11s0065g00150	1.35745	0.018709
Vv_10008787	VIT_11s0065g00340	1.26975	0.00643004
Vv_10013213	VIT_11s0065g00960	2.3567	0.00497806
Vv_10003630	VIT_11s0078g00310	1.3334	0.00988495
Vv_10010654	VIT_11s0078g00440	1.60274	0.0280934
Vv_10010134	VIT_11s0103g00300	1.14116	0.0183891
Vv_10008243	VIT_11s0103g00570	1.51648	0.0439195
Vv_10007816	VIT_11s0118g00080	1.30471	0.00388748
Vv_10009474	VIT_11s0118g00080	1.19343	0.0143087
Vv_10008176	VIT_11s0118g00320	-1.3206	0.0365636
Vv_10007047	VIT_11s0118g00560	1.80711	0.00870859
Vv_10004213	VIT_11s0206g00100	-1.37193	0.018197
Vv_10006158	VIT_12s0028g00320	-1.43465	0.0339468
Vv_10014079	VIT_12s0028g00370	1.32799	0.0169452
Vv_10011259	VIT_12s0028g00520	1.26804	0.00662469
Vv_10005569	VIT_12s0028g00860	1.3224	0.00408393
Vv_10000833	VIT_12s0028g00960	-1.27947	0.00385952
Vv_10006795	VIT_12s0028g01200	1.46787	0.00451402
Vv_10007018	VIT_12s0028g01410	1.31973	0.0193575
Vv_10013606	VIT_12s0028g01990	1.5249	0.011133
Vv_10002400	VIT_12s0028g02000	-1.79293	0.0211374
Vv_10013734	VIT_12s0028g02390	1.13198	0.0200628
Vv_10001459	VIT_12s0028g03010	1.40845	0.00589379
Vv_10001653	VIT_12s0028g03060	-1.31485	0.001424
Vv_10008760	VIT_12s0028g03130	1.54458	0.00866337
Vv_10005084	VIT_12s0028g03580	1.99767	0.00398862
Vv_10008928	VIT_12s0028g03580	1.55564	0.0476026
Vv_10007168	VIT_12s0028g03750	1.22797	0.0398468
Vv_10007258	VIT_12s0028g03940	1.18627	0.0316507
Vv_10012544	VIT_12s0034g00110	1.40489	0.00674102
Vv_10013304	VIT_12s0034g02160	1.99543	0.0104624
Vv_10003544	VIT_12s0035g00150	-1.30652	0.00827265
Vv_10006229	VIT_12s0035g00270	-1.22634	0.0318665
Vv_10011161	VIT_12s0035g00270	-1.81393	0.00621974
Vv_10010652	VIT_12s0035g00310	1.38123	0.0158352
Vv_10002900	VIT_12s0035g00800	-1.22088	0.0144388
Vv_10001928	VIT_12s0035g00850	1.82205	0.037528
Vv_10001123	VIT_12s0035g00970	-1.49584	0.00661994
Vv_10009947	VIT_12s0035g01330	-1.26829	0.0491859
Vv_10002228	VIT_12s0035g01740	1.27259	0.0209168
Vv_10001813	VIT_12s0055g00370	-1.19372	0.0138382
Vv_10008209	VIT_12s0055g00620	-1.36031	0.00741889
Vv_10012746	VIT_12s0055g00710	1.11377	0.0402318
Vv_10002417	VIT_12s0055g00890	-1.22627	0.0192405
Vv_10012055	VIT_12s0055g00890	-1.52215	0.0411227
Vv_10008305	VIT_12s0055g01140	-1.65991	0.00850803
Vv_10006601	VIT_12s0057g00400	1.22769	0.0405034
Vv_10008195	VIT_12s0057g00590	1.47672	0.0155791
Vv_10002537	VIT_12s0057g00710	-1.401	0.0398501
Vv_10010069	VIT_12s0057g00710	1.89908	0.0121366
Vv_10009748	VIT_12s0057g01100	1.38598	0.0171862
Vv_10001162	VIT_12s0057g01310	1.38058	0.0291525
Vv_10013815	VIT_12s0059g00030	-1.37705	0.027459
Vv_10000752	VIT_12s0059g00260	1.34408	0.0147628
Vv_10012053	VIT_12s0059g00490	-1.29538	0.045605
Vv_10006661	VIT_12s0059g00500	-2.06902	0.000735143
Vv_10001834	VIT_12s0059g00760	1.11175	0.034145
Vv_10010658	VIT_12s0059g01030	1.48553	0.0386223
Vv_10008159	VIT_12s0059g01300	1.69941	0.00031001
Vv_10004370	VIT_12s0059g01380	2.27713	0.0282572	ACO
Vv_10014374	VIT_12s0059g01650	1.47923	0.0343105
Vv_10001382	VIT_12s0134g00420	1.55344	0.0337212
Vv_10001480	VIT_12s0134g00450	2.08231	0.00190771
Vv_10004821	VIT_12s0142g00170	1.52609	0.0310872
Vv_10006004	VIT_13s0019g00020	1.35019	0.0319468
Vv_10008297	VIT_13s0019g00040	1.45599	0.0179133
Vv_10009174	VIT_13s0019g00330	-1.51311	0.0467325
Vv_10009513	VIT_13s0019g00360	1.14041	0.0183514
Vv_10000308	VIT_13s0019g00940	1.31818	0.018699
Vv_10011849	VIT_13s0019g02380	-1.23803	0.0147949
Vv_10003682	VIT_13s0019g03170	-1.2123	0.0479496
Vv_10007291	VIT_13s0019g03270	1.24229	0.0381667
Vv_10009837	VIT_13s0019g03620	2.11765	0.00404261
Vv_10009292	VIT_13s0019g03870	1.42737	0.0362441
Vv_10013833	VIT_13s0019g03950	1.35064	0.0160124
Vv_10012622	VIT_13s0019g04110	1.27223	0.0418762
Vv_10013003	VIT_13s0019g04360	-1.21978	0.0297317
Vv_10010492	VIT_13s0019g04710	2.30218	0.00259006
Vv_10010438	VIT_13s0019g04730	-1.71752	0.00202647
Vv_10012401	VIT_13s0019g04770	1.20653	0.0158196
Vv_10001175	VIT_13s0019g04870	-1.10276	0.0445454
Vv_10006763	VIT_13s0019g05100	1.77365	0.0458428
Vv_10006817	VIT_13s0019g05170	-1.79616	0.0325697
Vv_10008420	VIT_13s0019g05290	-1.48004	0.0412
Vv_10006908	VIT_13s0047g00310	-1.22526	0.0364664
Vv_10009360	VIT_13s0047g00320	1.12025	0.0427883
Vv_10006900	VIT_13s0047g00350	1.29854	0.0225016
Vv_10014241	VIT_13s0047g01100	1.22178	0.034992
Vv_10012541	VIT_13s0064g00030	-1.53502	0.00917367
Vv_10000669	VIT_13s0064g00170	1.41489	0.0163063
Vv_10002554	VIT_13s0064g00640	-1.30835	0.04485
Vv_10011632	VIT_13s0064g00720	1.48246	0.0126986
Vv_10012092	VIT_13s0064g00900	-1.37762	0.00594183
Vv_10007374	VIT_13s0064g01090	1.31891	0.0104804
Vv_10009012	VIT_13s0064g01170	-1.20189	0.0131468
Vv_10009697	VIT_13s0064g01300	1.37339	0.00722454
Vv_10007568	VIT_13s0064g01510	1.84248	0.0189458
Vv_10009647	VIT_13s0064g01510	1.55129	0.009796
Vv_10010126	VIT_13s0067g00330	2.27729	0.0437885
Vv_10001540	VIT_13s0067g00660	-2.24787	0.00457291
Vv_10008829	VIT_13s0067g01070	1.70499	0.00881316
Vv_10010519	VIT_13s0067g01150	1.3976	0.000633513
Vv_10009009	VIT_13s0067g01680	-1.46114	0.0215582
Vv_10013425	VIT_13s0067g01680	-1.24426	0.0198033
Vv_10004806	VIT_13s0067g01690	-1.39862	0.0326054
Vv_10003049	VIT_13s0067g01930	-1.19964	0.00775439
Vv_10002302	VIT_13s0067g01990	1.54874	0.00221132
Vv_10008271	VIT_13s0067g02120	-1.19171	0.0196557
Vv_10004433	VIT_13s0067g02190	1.38563	0.030136
Vv_10013031	VIT_13s0067g02300	2.62732	0.0399068
Vv_10003736	VIT_13s0067g02560	-1.44828	0.0369582
Vv_10011968	VIT_13s0067g03670	1.38885	0.049279
Vv_10013011	VIT_13s0073g00170	1.4203	0.0402669
Vv_10000611	VIT_13s0074g00140	1.41682	0.0298055
Vv_10010373	VIT_13s0074g00150	1.24085	0.00359097
Vv_10000774	VIT_13s0084g00130	-1.18819	0.0294704
Vv_10010027	VIT_13s0084g00240	-1.57196	0.0487798
Vv_10010527	VIT_13s0084g00680	1.64321	0.0022062
Vv_10008317	VIT_13s0156g00210	1.69271	0.00938019
Vv_10010606	VIT_13s0156g00250	1.22123	0.0327691
Vv_10011624	VIT_13s0156g00640	1.38566	0.0220195
Vv_10010666	VIT_13s0158g00180	-1.28385	0.0465476
Vv_10010480	VIT_13s0158g00340	1.46563	0.0284596
Vv_10008577	VIT_13s0175g00100	1.40137	0.0387548
Vv_10012306	VIT_14s0006g00850	-1.65193	0.0245454
Vv_10011132	VIT_14s0006g01410	-1.4411	0.00554515
Vv_10005092	VIT_14s0006g01660	-1.44806	0.00950342
Vv_10002600	VIT_14s0006g01840	1.269	0.0290765
Vv_10000995	VIT_14s0006g01940	-1.23496	0.0268655
Vv_10005297	VIT_14s0006g02820	1.26994	0.016097
Vv_10013808	VIT_14s0006g02880	-1.14751	0.0434829
Vv_10002705	VIT_14s0006g03170	1.86294	0.0179245
Vv_10012230	VIT_14s0006g03170	1.39889	0.0259641
Vv_10001604	VIT_14s0030g00410	-1.48432	0.000972242
Vv_10003721	VIT_14s0030g00680	-3.8532	0.00688462
Vv_10002742	VIT_14s0030g01280	-1.2757	0.0359123
Vv_10000702	VIT_14s0030g01350	1.39692	0.00595946
Vv_10005136	VIT_14s0030g01880	-1.45209	0.0175423
Vv_10008585	VIT_14s0030g01930	-1.71713	0.021939
Vv_10004552	VIT_14s0060g00230	-1.22484	0.037394
Vv_10005859	VIT_14s0060g00930	1.35429	0.00307375
Vv_10010100	VIT_14s0060g01080	1.1592	0.0141314
Vv_10011958	VIT_14s0060g01140	1.35032	0.0365411
Vv_10006929	VIT_14s0060g01510	1.64035	0.00776181
Vv_10003050	VIT_14s0060g02380	1.18295	0.028218
Vv_10011810	VIT_14s0060g02410	1.33641	0.00887125
Vv_10001972	VIT_14s0066g00180	-1.23805	0.0387465
Vv_10011670	VIT_14s0066g00740	1.37757	0.0268698
Vv_10009388	VIT_14s0066g01550	1.23504	0.0305907
Vv_10007163	VIT_14s0066g01590	1.21567	0.0321377
Vv_10002608	VIT_14s0066g02190	1.2325	0.0298943
Vv_10005418	VIT_14s0066g02630	-1.23869	0.0498076
Vv_10007782	VIT_14s0068g00100	-1.57878	0.0157326
Vv_10013465	VIT_14s0068g00500	1.32164	0.00496993
Vv_10013472	VIT_14s0068g00780	1.29995	0.0431029
Vv_10000439	VIT_14s0068g00850	1.71447	0.00881724
Vv_10002756	VIT_14s0068g01110	1.38233	0.00156151
Vv_10002229	VIT_14s0068g01120	1.26385	0.0352213
Vv_10005551	VIT_14s0068g01670	1.48898	0.00841261
Vv_10004543	VIT_14s0068g01950	-1.24736	0.00227722
Vv_10000749	VIT_14s0068g02050	-1.30806	0.0250779
Vv_10007760	VIT_14s0068g02070	1.45982	0.0105132
Vv_10004657	VIT_14s0081g00690	1.57891	0.0133093
Vv_10009095	VIT_14s0083g00400	1.79695	0.0320053
Vv_10005587	VIT_14s0083g00460	-1.1941	0.0354246
Vv_10006807	VIT_14s0083g00540	1.45248	0.0109186
Vv_10002101	VIT_14s0083g00630	1.40707	0.027224
Vv_10010110	VIT_14s0083g00630	1.31503	0.0220295
Vv_10012367	VIT_14s0083g00650	-1.25803	0.0188198
Vv_10003013	VIT_14s0083g00800	1.1502	0.016
Vv_10012259	VIT_14s0083g00990	1.35665	0.0294518
Vv_10000089	VIT_14s0083g01160	-1.16574	0.04496
Vv_10013498	VIT_14s0108g00290	-1.20371	0.0121135
Vv_10011224	VIT_14s0108g00520	-1.76334	0.0144481
Vv_10012303	VIT_14s0108g00560	-1.51408	0.00160123
Vv_10014047	VIT_14s0108g00690	-2.93303	0.00251221
Vv_10006752	VIT_14s0108g00940	1.44061	0.0290115
Vv_10007835	VIT_14s0108g01430	1.22097	0.017054
Vv_10010461	VIT_14s0128g00100	1.17015	0.0136542
Vv_10001426	VIT_14s0171g00310	1.42194	0.0429499
Vv_10008999	VIT_14s0171g00430	1.35592	0.00627483
Vv_10009434	VIT_14s0219g00020	1.61572	0.0419646
Vv_10005463	VIT_15s0021g00640	1.48648	0.00846307
Vv_10008110	VIT_15s0021g00890	-1.43746	0.0478407
Vv_10011898	VIT_15s0021g00940	-1.17163	0.0220024
Vv_10009172	VIT_15s0021g01340	1.27002	0.00163671
Vv_10009452	VIT_15s0021g01550	-1.26277	0.0152252
Vv_10003396	VIT_15s0021g02170	-1.42129	0.019216
Vv_10010597	VIT_15s0021g02450	1.45344	0.0193692
Vv_10003442	VIT_15s0021g02610	1.2112	0.035897
Vv_10004986	VIT_15s0021g02780	1.36739	0.00614406
Vv_10013056	VIT_15s0024g00650	1.36218	0.0233197
Vv_10003290	VIT_15s0045g01090	-1.09325	0.0294576
Vv_10007084	VIT_15s0046g00020	1.28551	0.0188752
Vv_10001501	VIT_15s0046g00740	1.48516	0.0166035
Vv_10000266	VIT_15s0046g01560	2.80197	0.00189964
Vv_10008517	VIT_15s0046g01560	2.5481	0.0420686
Vv_10012202	VIT_15s0046g01560	3.03362	0.0113512
Vv_10013233	VIT_15s0046g01560	4.00818	0.00443867
Vv_10011872	VIT_15s0046g01940	1.2356	0.0377306
Vv_10006952	VIT_15s0046g02020	-1.30798	0.0470169
Vv_10005155	VIT_15s0046g02040	-1.28718	0.0263588
Vv_10008306	VIT_15s0046g02460	1.70901	0.00799791
Vv_10010788	VIT_15s0046g03030	1.39265	0.014808
Vv_10007941	VIT_15s0046g03420	-1.50835	0.00376229
Vv_10007985	VIT_15s0048g00660	-1.18581	0.00821369
Vv_10002215	VIT_15s0048g01310	1.39258	0.0499991
Vv_10006928	VIT_15s0048g01700	1.57931	0.0247383
Vv_10002440	VIT_15s0048g02090	-1.1365	0.0201944
Vv_10007012	VIT_15s0048g02260	1.15821	0.0325481
Vv_10003391	VIT_15s0048g02390	-1.57187	0.0221692
Vv_10006019	VIT_15s0048g02500	-2.49195	0.00191841
Vv_10005702	VIT_15s0048g02540	2.21648	0.0126222
Vv_10013821	VIT_15s0048g02590	1.78764	0.0183138
Vv_10004955	VIT_15s0048g02870	-1.6437	0.0219374
Vv_10003320	VIT_15s0048g02970	-1.28419	0.0492302
Vv_10003563	VIT_16s0013g00870	-2.2502	0.0025411
Vv_10002661	VIT_16s0013g00880	-1.8968	0.0331461
Vv_10000429	VIT_16s0013g01050	-1.28788	0.0331659
Vv_10011058	VIT_16s0013g01050	-1.4558	0.0206666
Vv_10011149	VIT_16s0013g01060	1.46773	0.0141205
Vv_10001287	VIT_16s0013g01120	2.6205	0.0112995	ERF5-1
Vv_10012183	VIT_16s0013g01410	1.37182	0.00799975
Vv_10008143	VIT_16s0022g00490	1.29954	0.0198316
Vv_10003333	VIT_16s0022g00540	1.20975	0.00626906
Vv_10012005	VIT_16s0022g00540	1.32746	0.0376424
Vv_10002255	VIT_16s0022g01850	-1.326	0.034349
Vv_10002453	VIT_16s0022g02040	-1.30709	0.0253801
Vv_10005195	VIT_16s0022g02120	1.1794	0.0315313
Vv_10004533	VIT_16s0039g00220	-1.62221	0.00754235
Vv_10014112	VIT_16s0039g00350	1.1823	0.00842234
Vv_10005729	VIT_16s0039g00390	1.59997	0.0102487
Vv_10005787	VIT_16s0039g00390	-1.21187	0.0369968
Vv_10009568	VIT_16s0039g00610	-1.49369	0.0173627
Vv_10003384	VIT_16s0039g01680	1.34159	0.031537
Vv_10003368	VIT_16s0039g02060	1.65404	0.0149526
Vv_10012729	VIT_16s0039g02060	2.1814	0.0243122
Vv_10006260	VIT_16s0039g02540	-1.23985	0.0486588
Vv_10000865	VIT_16s0039g02550	2.02265	0.0169142
Vv_10010450	VIT_16s0039g02840	1.40407	0.0289877
Vv_10012114	VIT_16s0050g00600	-1.0852	0.0403308
Vv_10003715	VIT_16s0050g01150	-1.42276	0.0320853
Vv_10011606	VIT_16s0050g01260	-1.14091	0.0230267
Vv_10011301	VIT_16s0050g01990	1.67233	0.0132044
Vv_10007354	VIT_16s0050g02340	1.61063	0.00134302
Vv_10004579	VIT_16s0098g00190	1.10798	0.0208647
Vv_10008204	VIT_16s0098g00290	1.48884	0.0280425
Vv_10009979	VIT_16s0098g00780	1.0984	0.0256345
Vv_10000397	VIT_16s0098g00850	1.63938	0.00697385
Vv_10005364	VIT_16s0098g01020	-1.54336	0.0178808
Vv_10011921	VIT_16s0098g01130	2.03246	0.0031424
Vv_10004977	VIT_16s0098g01250	1.46822	0.0399555
Vv_10002089	VIT_16s0098g01700	-1.25754	0.0170945
Vv_10005508	VIT_16s0098g01820	-1.47785	0.0186854
Vv_10006699	VIT_16s0100g00290	-1.69811	0.026837
Vv_10000790	VIT_16s0100g00450	1.19795	0.016732
Vv_10007234	VIT_16s0115g00020	-1.26264	0.0200338
Vv_10000563	VIT_17s0000g00160	1.93481	0.0196023
Vv_10000861	VIT_17s0000g00320	1.18989	0.0492483	ARF
Vv_10014409	VIT_17s0000g00480	1.44699	0.0220552
Vv_10000846	VIT_17s0000g00920	-1.19128	0.0350801
Vv_10003499	VIT_17s0000g01160	-2.15107	0.034726
Vv_10012807	VIT_17s0000g01160	-1.64723	0.0104799
Vv_10011838	VIT_17s0000g01250	1.29414	0.00776177
Vv_10002680	VIT_17s0000g01460	-2.17122	0.00693297
Vv_10012620	VIT_17s0000g01830	1.4451	0.00962964
Vv_10009177	VIT_17s0000g02370	-1.20918	0.0307265
Vv_10001230	VIT_17s0000g02430	-1.09921	0.041627
Vv_10001290	VIT_17s0000g02850	-1.94389	0.00945586
Vv_10011568	VIT_17s0000g02850	-1.51562	0.0102483
Vv_10006670	VIT_17s0000g03190	-1.27671	0.0438972
Vv_10004812	VIT_17s0000g03680	-1.28229	0.0020372
Vv_10005556	VIT_17s0000g03780	-1.637	0.0321093
Vv_10009419	VIT_17s0000g04380	1.08228	0.0371233
Vv_10005792	VIT_17s0000g04610	-1.43019	0.000585046
Vv_10008375	VIT_17s0000g05070	-1.69647	0.0211878
Vv_10001764	VIT_17s0000g05350	-1.2859	0.0357225
Vv_10007596	VIT_17s0000g05410	1.50292	0.0213297
Vv_10003315	VIT_17s0000g05500	1.37169	0.00717625
Vv_10005278	VIT_17s0000g05850	1.59333	0.040217
Vv_10008512	VIT_17s0000g06400	1.57395	0.0133962
Vv_10008561	VIT_17s0000g06570	-1.30065	0.00944746
Vv_10007585	VIT_17s0000g08080	1.22706	0.0420591
Vv_10001053	VIT_17s0000g08570	1.08503	0.0476377
Vv_10005300	VIT_17s0000g08770	-1.45576	0.0416203
Vv_10007482	VIT_17s0000g08790	1.30478	0.00521651
Vv_10014562	VIT_17s0000g08810	1.59256	0.0106131
Vv_10014256	VIT_17s0000g09310	-1.32478	0.00504245
Vv_10011006	VIT_17s0000g09640	1.4606	0.0126643
Vv_10007288	VIT_17s0000g09840	1.19874	0.0332644
Vv_10007413	VIT_18s0001g00060	-1.47199	0.0354568
Vv_10002539	VIT_18s0001g00170	-1.55196	0.0152126
Vv_10002454	VIT_18s0001g00380	1.68108	0.0391666
Vv_10001948	VIT_18s0001g01080	-1.67926	0.0346914
Vv_10006527	VIT_18s0001g01130	-1.32896	0.0082916
Vv_10009086	VIT_18s0001g01590	-1.27074	0.0158994
Vv_10011605	VIT_18s0001g01860	1.07194	0.0399479
Vv_10003623	VIT_18s0001g02050	1.22186	0.00410756
Vv_10005870	VIT_18s0001g02160	1.21487	0.0278525
Vv_10002859	VIT_18s0001g02400	-1.587	0.00738904
Vv_10008266	VIT_18s0001g03100	1.48504	0.0161996
Vv_10009680	VIT_18s0001g03990	1.44028	0.0207829
Vv_10010484	VIT_18s0001g04040	1.13419	0.0210202
Vv_10007388	VIT_18s0001g04800	-1.34136	0.00839681
Vv_10012730	VIT_18s0001g04980	1.51841	0.00943966
Vv_10003963	VIT_18s0001g05040	-1.66175	0.0277981
Vv_10012452	VIT_18s0001g05480	1.12717	0.0448851
Vv_10001419	VIT_18s0001g05550	1.63765	0.00808126
Vv_10002140	VIT_18s0001g05570	-1.33541	0.0246249
Vv_10004811	VIT_18s0001g05630	1.51822	0.0226247
Vv_10002932	VIT_18s0001g06110	-1.45507	0.0150501
Vv_10006144	VIT_18s0001g06240	-1.17374	0.0088943
Vv_10001599	VIT_18s0001g06520	-1.23952	0.0246841
Vv_10013752	VIT_18s0001g07200	1.58347	0.0111333
Vv_10010516	VIT_18s0001g07290	1.25472	0.0475522
Vv_10012348	VIT_18s0001g07810	1.46001	0.0289646
Vv_10010499	VIT_18s0001g07980	-1.2251	0.0347652
Vv_10010630	VIT_18s0001g08130	1.41626	0.0166261
Vv_10005918	VIT_18s0001g08320	1.192	0.00778847
Vv_10014383	VIT_18s0001g08330	1.32369	0.00267937
Vv_10011878	VIT_18s0001g08540	-1.16411	0.0452576
Vv_10001917	VIT_18s0001g08550	-1.27758	0.0349125
Vv_10007049	VIT_18s0001g08580	1.99226	0.0336214
Vv_10009602	VIT_18s0001g08680	1.39708	0.041822
Vv_10002843	VIT_18s0001g09200	1.23824	0.0333886
Vv_10008578	VIT_18s0001g09710	1.32889	0.0357615
Vv_10006097	VIT_18s0001g11800	-1.22021	0.0107697
Vv_10009232	VIT_18s0001g11820	1.35109	0.0147985
Vv_10010004	VIT_18s0001g11890	1.73018	0.00254072
Vv_10007097	VIT_18s0001g12230	1.2917	0.0378269
Vv_10005724	VIT_18s0001g12250	1.17075	0.0112924
Vv_10000684	VIT_18s0001g12350	1.28716	0.0185749
Vv_10009353	VIT_18s0001g13000	1.35142	0.00182191
Vv_10002577	VIT_18s0001g13330	-1.34679	0.0312745
Vv_10003619	VIT_18s0001g13570	1.18816	0.00668807
Vv_10005078	VIT_18s0001g13870	1.61909	0.00066117
Vv_10007578	VIT_18s0001g13880	1.12054	0.0457327
Vv_10012110	VIT_18s0001g13890	1.71917	0.0284672
Vv_10009554	VIT_18s0001g13920	-1.32547	0.0316195
Vv_10012574	VIT_18s0001g13970	2.2114	0.000152886
Vv_10007851	VIT_18s0001g14020	1.33784	0.0111462
Vv_10003085	VIT_18s0001g14030	-1.28628	0.00582779
Vv_10002732	VIT_18s0001g14440	-1.39793	0.00223594
Vv_10006304	VIT_18s0001g15310	1.20162	0.0442366
Vv_10008589	VIT_18s0001g15660	1.32115	0.00680824
Vv_10001375	VIT_18s0041g00280	1.35084	0.0195969
Vv_10013427	VIT_18s0041g01220	-1.44609	0.0126412
Vv_10002018	VIT_18s0041g01230	-1.28116	0.0451067
Vv_10001560	VIT_18s0041g01420	-1.31	0.0377822
Vv_10008745	VIT_18s0072g00160	2.59523	0.0223291
Vv_10006298	VIT_18s0072g00380	1.56674	0.0279412
Vv_10001145	VIT_18s0072g00720	1.45573	0.0399912
Vv_10004922	VIT_18s0072g00770	-1.32111	0.018825
Vv_10003116	VIT_18s0072g00810	1.29515	0.0432047
Vv_10013315	VIT_18s0072g00840	1.45878	0.0479924
Vv_10004377	VIT_18s0072g00910	-1.23445	0.039902
Vv_10001333	VIT_18s0072g01020	2.09488	0.0363451
Vv_10005142	VIT_18s0072g01030	-1.32834	0.0129111
Vv_10009323	VIT_18s0072g01080	-1.38362	0.00816604
Vv_10000955	VIT_18s0072g01150	1.12694	0.0337492
Vv_10013824	VIT_18s0075g00520	1.73829	0.00162097
Vv_10002040	VIT_18s0076g00260	1.44757	0.0207442
Vv_10007565	VIT_18s0089g00190	-1.46461	0.0349006
Vv_10013463	VIT_18s0089g00620	1.20862	0.040715
Vv_10006012	VIT_18s0117g00130	-1.30086	0.0224998
Vv_10007625	VIT_18s0122g00160	1.76964	0.000480886
Vv_10008518	VIT_18s0122g00320	1.31746	0.0216196
Vv_10008346	VIT_18s0122g00380	1.26668	0.0143453
Vv_10007425	VIT_18s0122g00700	-1.09964	0.0284563
Vv_10007928	VIT_18s0122g00890	1.26389	0.0284227
Vv_10010212	VIT_18s0122g01140	-1.2906	0.00480557
Vv_10008396	VIT_18s0164g00040	1.5184	0.0108713
Vv_10008402	VIT_18s0164g00040	-1.43469	0.0210778
Vv_10010182	VIT_18s0166g00070	-1.12312	0.011339
Vv_10007432	VIT_19s0014g01780	1.1339	0.0135272
Vv_10003243	VIT_19s0014g01900	1.75416	0.00881128
Vv_10003751	VIT_19s0014g02160	1.36822	0.0298488
Vv_10002167	VIT_19s0014g02190	1.56993	0.0285993
Vv_10006098	VIT_19s0014g02730	1.40838	0.0412716
Vv_10004431	VIT_19s0014g03160	-1.41461	0.044789
Vv_10014480	VIT_19s0014g03720	-1.2182	0.037959
Vv_10006164	VIT_19s0014g03850	-1.22293	0.0237681
Vv_10007089	VIT_19s0014g04130	1.91969	0.0458474
Vv_10008629	VIT_19s0014g04940	1.52074	0.0078917
Vv_10009386	VIT_19s0014g04980	1.54307	0.0350762
Vv_10013268	VIT_19s0014g05410	1.24367	0.0159912
Vv_10003574	VIT_19s0015g00780	1.41031	0.00336412
Vv_10002303	VIT_19s0015g01160	1.33683	0.0265986
Vv_10010563	VIT_19s0015g01280	1.09851	0.0497923
Vv_10009199	VIT_19s0015g01380	1.72585	0.0105571
Vv_10006195	VIT_19s0015g01720	1.28401	0.00784287
Vv_10002863	VIT_19s0015g01900	-2.01588	0.0147106
Vv_10008493	VIT_19s0015g01920	1.3261	0.0156972
Vv_10006850	VIT_19s0015g01940	1.34154	0.00953668
Vv_10007370	VIT_19s0027g00080	1.18991	0.0172539
Vv_10009634	VIT_19s0027g00740	1.54891	0.0115696
Vv_10009738	VIT_19s0027g01590	1.11759	0.0367911
Vv_10007620	VIT_19s0027g01650	-1.34705	0.0218744
Vv_10000641	VIT_19s0085g00610	-1.9527	0.0305672
Vv_10001757	VIT_19s0085g01000	-1.28674	0.0416605
Vv_10008838	VIT_19s0090g00130	1.52686	0.00968625
Vv_10001249	VIT_19s0090g00990	1.39239	0.0446143
Vv_10010361	VIT_19s0090g01750	-1.35968	0.00912943
Vv_10006834	VIT_19s0090g01870	1.33369	0.00767272
Vv_10002092	VIT_19s0138g00120	-1.13442	0.0117807
Vv_10006428	VIT_19s0177g00090	-1.46846	0.0264967
Vv_10006552	VIT_19s0177g00090	-1.26783	0.0374241
Vv_10012393	VIT_19s0177g00170	1.12443	0.042914
Vv_10004592	VIT_19s0177g00360	-1.44095	0.00345783
Vv_10004450	VIT_01s0010g01010	1.12693	0.0176557
Vv_10006848	VIT_01s0010g01230	1.32741	0.0199605
Vv_10009853	VIT_01s0010g01810	1.35435	0.0226448
Vv_10011676	VIT_01s0010g02170	1.11513	0.0211349
Vv_10008805	VIT_01s0010g02350	1.49145	0.0148276
Vv_10007154	VIT_01s0010g02380	1.92505	0.029274
Vv_10007006	VIT_01s0010g02550	1.65226	0.00587512
Vv_10010095	VIT_01s0010g03320	1.42999	0.0303068
Vv_10007353	VIT_01s0010g03390	-1.15173	0.0108771
Vv_10006730	VIT_01s0010g03860	1.72963	0.0317215
Vv_10012562	VIT_01s0011g00010	1.33952	0.0294244
Vv_10012245	VIT_01s0011g00390	1.2487	0.00826801
Vv_10009752	VIT_01s0011g00420	-1.30163	0.0120594
Vv_10002659	VIT_01s0011g00500	-1.5998	0.0284695
Vv_10006678	VIT_01s0011g00780	1.63885	0.0288349
Vv_10012968	VIT_01s0011g01110	-1.44017	0.00397304
Vv_10012246	VIT_01s0011g01230	-1.27317	0.0221513
Vv_10012774	VIT_01s0011g01480	1.63503	0.0248965
Vv_10002053	VIT_01s0011g01510	1.59353	0.0433961
Vv_10003208	VIT_01s0011g01740	-1.59139	0.0109147
Vv_10012623	VIT_01s0011g01740	-1.40416	0.00987674
Vv_10008971	VIT_01s0011g02120	1.17376	0.0163927
Vv_10013605	VIT_01s0011g02160	1.36333	0.0302104
Vv_10000513	VIT_01s0011g02330	1.90874	0.0481291
Vv_10002572	VIT_01s0011g02340	-1.53626	0.00760564
Vv_10012120	VIT_01s0011g02670	-1.60948	0.0277271
Vv_10000003	VIT_01s0011g02710	-1.25759	0.00988709
Vv_10003244	VIT_01s0011g02740	-1.23904	0.0148056
Vv_10009300	VIT_01s0011g03160	-1.33951	0.0322569
Vv_10003235	VIT_01s0011g03210	-1.66082	0.00342879
Vv_10000138	VIT_01s0011g03290	-2.31417	0.0148833
Vv_10002005	VIT_01s0011g03400	-1.29056	0.0488593
Vv_10001569	VIT_01s0011g03540	-1.43324	0.0468635
Vv_10005129	VIT_01s0011g03610	-1.21835	0.0304602
Vv_10007224	VIT_01s0011g04360	-1.26493	0.0381548
Vv_10005959	VIT_01s0011g04520	1.47954	0.0403685
Vv_10010771	VIT_01s0011g05170	-2.22039	0.00513864
Vv_10000849	VIT_01s0011g05330	1.30837	0.0498301
Vv_10003525	VIT_01s0011g05710	1.41283	0.00563658
Vv_10010330	VIT_01s0011g05860	1.82218	0.000382539
Vv_10004452	VIT_01s0011g05930	-1.55062	0.00967898
Vv_10001822	VIT_01s0011g06000	-1.33802	0.0048655
Vv_10011776	VIT_01s0026g00100	1.66458	0.00702724
Vv_10006416	VIT_01s0026g00140	1.21944	0.036044
Vv_10007038	VIT_01s0026g00270	1.22877	0.00255513
Vv_10005547	VIT_01s0026g00840	1.43945	0.0158263
Vv_10001442	VIT_01s0026g00850	1.35662	0.0147372
Vv_10009254	VIT_01s0026g01190	1.87792	0.0268386
Vv_10009563	VIT_01s0026g01550	1.28351	0.012126
Vv_10007083	VIT_01s0026g01820	1.31904	0.00429782
Vv_10005851	VIT_01s0026g02120	1.28295	0.0193756
Vv_10004897	VIT_01s0026g02470	1.40911	0.0149242
Vv_10013174	VIT_01s0026g02470	1.66505	0.0282605
Vv_10005285	VIT_01s0026g02650	1.52367	0.00787313
Vv_10001819	VIT_01s0113g00450	-1.8984	0.0318366
Vv_10001879	VIT_01s0127g00150	-1.58293	0.00485062
Vv_10010059	VIT_01s0127g00360	1.48889	0.0465673
Vv_10005468	VIT_01s0127g00440	-1.28903	0.00834153
Vv_10010360	VIT_01s0127g00740	-1.20589	0.0218863
Vv_10008685	VIT_01s0137g00330	-1.62446	0.0139948
Vv_10009535	VIT_01s0137g00370	1.21208	0.0181035
Vv_10013539	VIT_01s0137g00600	1.28438	0.0306615
Vv_10002950	VIT_01s0137g00620	1.08803	0.0273001
Vv_10009283	VIT_01s0137g00810	-1.27067	0.0466694
Vv_10002634	VIT_01s0146g00060	1.27296	0.0366044
Vv_10014067	VIT_01s0146g00100	1.93492	0.00115489
Vv_10006424	VIT_01s0146g00280	-1.17746	0.00879304
Vv_10004772	VIT_01s0146g00290	-1.20976	0.0387833
Vv_10002480	VIT_01s0146g00450	1.16628	0.0155908
Vv_10002895	VIT_01s0150g00180	1.19086	0.0404012
Vv_10003957	VIT_01s0150g00190	1.21624	0.0375219
Vv_10007735	VIT_01s0150g00510	-1.39191	0.0289327
Vv_10000695	VIT_01s0182g00070	1.45658	0.0185959
Vv_10008500	VIT_02s0012g00580	-1.09066	0.0302747
Vv_10006046	VIT_02s0012g00870	1.59181	0.01837
Vv_10007472	VIT_02s0012g01090	-1.3076	0.0184727
Vv_10013970	VIT_02s0012g01110	1.57422	0.0223946
Vv_10011358	VIT_02s0012g01380	-1.193	0.049145
Vv_10011904	VIT_02s0012g01580	1.14034	0.0161502
Vv_10004316	VIT_02s0025g00100	1.55179	0.0132791
Vv_10005961	VIT_02s0025g00690	1.31098	0.0343481
Vv_10001935	VIT_02s0025g01190	-1.29438	0.0366737
Vv_10007182	VIT_02s0025g01200	-1.44212	0.00676658
Vv_10002569	VIT_02s0025g01290	-1.18059	0.00853517
Vv_10005621	VIT_02s0025g01670	1.22029	0.0137965
Vv_10008852	VIT_02s0025g02090	2.20362	0.0151034
Vv_10001743	VIT_02s0025g02260	1.27606	0.008121
Vv_10000883	VIT_02s0025g02480	1.53853	0.0188483
Vv_10004848	VIT_02s0025g02550	1.13432	0.0190587
Vv_10001018	VIT_02s0025g02800	-1.22006	0.0159215
Vv_10011987	VIT_02s0025g03460	-1.3279	0.0332801
Vv_10005992	VIT_02s0025g03660	2.26537	0.00306222
Vv_10013348	VIT_02s0025g04050	1.53123	0.0360406
Vv_10001798	VIT_02s0025g04210	-1.37534	0.0235996
Vv_10008799	VIT_02s0025g04380	1.31255	0.0389171
Vv_10009359	VIT_02s0025g04440	-1.33092	0.00879734
Vv_10004807	VIT_02s0025g04840	1.1905	0.0419647
Vv_10000754	VIT_02s0025g04880	-2.01989	0.0456981
Vv_10002466	VIT_02s0025g05010	-1.53367	0.000624184
Vv_10003321	VIT_02s0033g00230	-1.96015	0.0159704
Vv_10002411	VIT_02s0033g01300	1.3588	0.0319182
Vv_10003015	VIT_02s0087g00910	1.59571	0.0496987
Vv_10002325	VIT_02s0087g00950	1.17209	0.0157364
Vv_10003838	VIT_02s0109g00080	-1.19279	0.0423867
Vv_10002016	VIT_02s0154g00140	1.39888	0.025575
Vv_10003992	VIT_02s0154g00480	1.2223	0.0451974
Vv_10014462	VIT_02s0236g00120	1.50283	0.00806433
Vv_10014441	VIT_02s0241g00110	-1.23842	0.0139645
Vv_10011560	VIT_02s0241g00160	1.45577	0.0410377
Vv_10003814	VIT_03s0017g00530	1.74698	0.00131239
Vv_10012554	VIT_03s0017g00630	-1.25864	0.00279298
Vv_10010593	VIT_03s0017g01220	-1.49459	0.0419435
Vv_10008816	VIT_03s0017g01280	-1.22228	0.0238736
Vv_10005462	VIT_03s0017g01690	1.32372	0.00838161
Vv_10010322	VIT_03s0017g01770	1.50843	0.0190392
Vv_10014294	VIT_03s0017g01770	1.82437	0.0352959
Vv_10005630	VIT_03s0017g02110	1.53427	0.0446746
Vv_10007939	VIT_03s0038g01090	-1.32739	0.0296935
Vv_10007557	VIT_03s0038g01330	1.57968	0.00506036
Vv_10000508	VIT_03s0038g01440	-2.25697	0.00775707
Vv_10009238	VIT_03s0038g01480	-1.1897	0.0169457
Vv_10013899	VIT_03s0038g02210	1.56375	0.0336281
Vv_10001611	VIT_03s0038g02430	1.18604	0.00792256
Vv_10004047	VIT_03s0038g02620	1.39563	0.0211409
Vv_10001847	VIT_03s0038g02670	-1.20508	0.0406035
Vv_10009139	VIT_03s0038g02680	1.21026	0.0366478
Vv_10013477	VIT_03s0038g02680	1.14661	0.0214862
Vv_10005903	VIT_03s0038g02730	1.19843	0.00630028
Vv_10002695	VIT_03s0038g02860	-1.75245	0.0420469
Vv_10010098	VIT_03s0038g03260	1.2815	0.0259876
Vv_10005788	VIT_03s0038g03800	1.78194	0.000444791
Vv_10004834	VIT_03s0038g03850	-1.42651	0.0451631
Vv_10012247	VIT_03s0038g04130	1.94642	0.00527127
Vv_10003552	VIT_03s0038g04250	2.18707	0.00809308
Vv_10010726	VIT_03s0038g04250	1.93163	0.0396083
Vv_10002699	VIT_03s0063g00460	-1.2307	0.0140421
Vv_10001430	VIT_03s0063g00480	1.55456	0.00666023
Vv_10000358	VIT_03s0063g00680	1.23293	0.0496324
Vv_10001844	VIT_03s0063g00960	-1.46881	0.0138181
Vv_10011771	VIT_03s0063g00960	-1.40742	0.00136033
Vv_10012071	VIT_03s0063g01100	-1.2491	0.0257376
Vv_10010240	VIT_03s0063g01910	1.28584	0.0126309
Vv_10006770	VIT_03s0063g02050	1.36975	0.041719
Vv_10000313	VIT_03s0063g02250	1.23858	0.00349519
Vv_10006270	VIT_03s0063g02680	-1.77827	0.0476871
Vv_10010719	VIT_03s0088g00230	1.46717	0.00792721
Vv_10001107	VIT_03s0088g00260	-1.87046	0.0247954
Vv_10011125	VIT_03s0088g00290	1.4417	0.0302453
Vv_10011097	VIT_03s0088g00390	1.75075	0.0154388
Vv_10013830	VIT_03s0088g01260	-1.10181	0.0426648
Vv_10000854	VIT_03s0091g00080	1.53809	0.00730694
Vv_10007000	VIT_03s0091g00290	1.94355	0.0414808
Vv_10001284	VIT_03s0091g00320	-1.26573	0.0379886
Vv_10000906	VIT_03s0091g00430	-1.25855	0.0140574
Vv_10011460	VIT_03s0091g00430	-1.19777	0.0393038
Vv_10002362	VIT_03s0091g00610	1.3891	0.0329822
Vv_10007320	VIT_03s0091g01050	-2.18631	0.0363345
Vv_10001109	VIT_03s0097g00510	1.89508	0.022584
Vv_10013665	VIT_03s0097g00550	1.32275	0.0285296
Vv_10010227	VIT_03s0132g00110	1.61076	0.00329091
Vv_10009173	VIT_04s0008g00600	1.52108	0.0264477
Vv_10002125	VIT_04s0008g00760	-1.22319	0.0234757
Vv_10003335	VIT_04s0008g00910	-1.32463	0.0313996
Vv_10008368	VIT_04s0008g01260	-1.37031	0.0350495
Vv_10007579	VIT_04s0008g01290	-1.4484	0.0199694
Vv_10009719	VIT_04s0008g01460	1.18907	0.0202887
Vv_10000023	VIT_04s0008g01580	3.00379	0.0439514
Vv_10011291	VIT_04s0008g01950	-1.47969	0.0118017
Vv_10009546	VIT_04s0008g02120	1.29554	0.0310381
Vv_10014556	VIT_04s0008g02190	-1.36967	0.0460029
Vv_10010838	VIT_04s0008g02260	-1.9007	0.00822227
Vv_10012899	VIT_04s0008g02280	1.64049	0.0337767
Vv_10000321	VIT_04s0008g02460	1.52844	0.0187114
Vv_10000116	VIT_04s0008g02480	1.20453	0.0334076
Vv_10007171	VIT_04s0008g02560	1.33527	0.0416496
Vv_10007471	VIT_04s0008g02630	1.48036	0.00467155
Vv_10010011	VIT_04s0008g03110	1.23413	0.0073831
Vv_10004707	VIT_04s0008g03850	1.19173	0.0127523
Vv_10001335	VIT_04s0008g03880	1.61543	0.000568306
Vv_10003937	VIT_04s0008g04020	-1.21117	0.00976774
Vv_10013962	VIT_04s0008g04720	1.21287	0.0226748
Vv_10008153	VIT_04s0008g04790	-1.79081	0.0239988
Vv_10012930	VIT_04s0008g05010	-20.2197	0.00556703
Vv_10009408	VIT_04s0008g05180	-1.22961	0.0126496
Vv_10009157	VIT_04s0008g05430	1.60047	0.0161773
Vv_10004158	VIT_04s0008g05470	-1.22161	0.00941366
Vv_10002134	VIT_04s0008g05490	1.13726	0.0352117
Vv_10010657	VIT_04s0008g05880	-1.5958	0.00678767
Vv_10010176	VIT_04s0008g05990	1.63867	0.0217627
Vv_10007882	VIT_04s0008g06070	-1.19594	0.0388174
Vv_10000742	VIT_04s0008g06130	1.47191	0.00249939
Vv_10011983	VIT_04s0008g06180	1.53752	0.0103104
Vv_10003466	VIT_04s0008g06630	1.51118	0.0373872
Vv_10005575	VIT_04s0008g07000	1.36261	0.0288569
Vv_10002119	VIT_04s0023g00920	1.57548	0.0166029
Vv_10006950	VIT_04s0023g01440	1.32778	0.00947456
Vv_10009430	VIT_04s0023g02300	1.48599	0.000866197
Vv_10012689	VIT_04s0023g02560	-1.63608	0.030875
Vv_10006996	VIT_04s0023g02610	1.38969	0.002912
Vv_10002238	VIT_04s0023g02640	-1.34714	0.0240606
Vv_10008461	VIT_04s0023g02690	-1.895	0.0357071
Vv_10012825	VIT_04s0023g02830	-1.13721	0.0245584
Vv_10008095	VIT_04s0023g02940	-1.35924	0.0172235
Vv_10012275	VIT_04s0023g03150	1.71847	0.0285468
Vv_10012424	VIT_04s0023g03160	-1.15104	0.0238891
Vv_10008333	VIT_04s0023g03170	1.78915	0.0083361
Vv_10003028	VIT_04s0023g03300	1.1828	0.0402395
Vv_10001279	VIT_04s0023g03350	1.64438	0.0157547
Vv_10002264	VIT_04s0023g03570	-1.48461	0.0429549
Vv_10010278	VIT_04s0043g00220	1.4392	0.0389773
Vv_10014268	VIT_04s0043g00220	1.55891	0.0162544
Vv_10005901	VIT_04s0043g00840	1.29525	0.0173129
Vv_10004884	VIT_04s0043g01010	1.27533	0.027574
Vv_10010478	VIT_04s0044g00070	1.15926	0.0437958
Vv_10007777	VIT_04s0044g00230	2.83165	0.00421161
Vv_10006890	VIT_04s0044g00500	-1.25074	0.0344847
Vv_10006275	VIT_04s0044g00520	1.40393	0.0222973
Vv_10007516	VIT_04s0044g00710	-1.36115	0.0342584
Vv_10008085	VIT_04s0044g00850	1.22801	0.0431363
Vv_10003569	VIT_04s0044g00940	-1.60012	0.024087
Vv_10004878	VIT_04s0044g01700	1.2962	0.00733836
Vv_10005147	VIT_04s0044g01850	-1.75647	0.00651881
Vv_10013296	VIT_04s0069g00870	1.42011	0.0461173
Vv_10003986	VIT_05s0020g00600	-1.71779	0.00790445
Vv_10010198	VIT_05s0020g00690	-1.2174	0.0401197
Vv_10000642	VIT_05s0020g01200	1.4204	0.00167409
Vv_10009278	VIT_05s0020g01440	1.48766	0.0367694
Vv_10012897	VIT_05s0020g01850	-1.30954	0.02494
Vv_10005862	VIT_05s0020g01890	1.63086	0.0177596
Vv_10006866	VIT_05s0020g02200	1.49595	0.0311624
Vv_10012480	VIT_05s0020g02490	1.16259	0.0484856
Vv_10013035	VIT_05s0020g02500	1.51172	0.033417
Vv_10002991	VIT_05s0020g02610	1.29641	0.0212014
Vv_10007785	VIT_05s0020g02960	1.1085	0.0271038
Vv_10008620	VIT_05s0020g03400	-1.48912	0.00902771
Vv_10014404	VIT_05s0020g03670	1.25587	0.035208
Vv_10010301	VIT_05s0020g03720	-1.26499	0.0210214
Vv_10010573	VIT_05s0020g03930	1.29635	0.0416388
Vv_10003959	VIT_05s0020g04430	1.32001	0.0499655
Vv_10000605	VIT_05s0020g04590	1.30438	0.0324191
Vv_10006238	VIT_05s0020g04690	-1.15572	0.0273465
Vv_10004066	VIT_05s0020g04700	-1.19976	0.029685
Vv_10001975	VIT_05s0020g04880	-1.22119	0.0312144
Vv_10014048	VIT_05s0029g00180	1.51881	0.0446614
Vv_10009040	VIT_05s0029g00540	1.47102	0.0235059
Vv_10013436	VIT_05s0029g00540	1.29094	0.0421733
Vv_10013760	VIT_05s0029g00550	1.23055	0.0392263
Vv_10001977	VIT_05s0029g01060	1.80002	0.00887216
Vv_10005469	VIT_05s0049g00660	1.35235	0.0444103
Vv_10003362	VIT_05s0049g00890	1.24201	0.0350912
Vv_10010385	VIT_05s0049g00950	-1.0982	0.0444788
Vv_10000617	VIT_05s0049g00960	1.31453	0.0250176
Vv_10000055	VIT_05s0049g01140	-1.69634	0.0053164
Vv_10012507	VIT_05s0049g01280	1.48491	0.0287995
Vv_10011059	VIT_05s0049g01780	-6.03458	0.0470541
Vv_10006592	VIT_05s0049g02300	1.18061	0.0336297
Vv_10010755	VIT_05s0051g00070	-1.42169	0.0179428
Vv_10010376	VIT_05s0051g00230	1.52832	0.0127812
Vv_10003875	VIT_05s0051g00590	-1.84293	0.0226285
Vv_10010773	VIT_05s0051g00590	-2.13938	0.033314
Vv_10009017	VIT_05s0051g00680	-1.57246	0.0157832
Vv_10009018	VIT_05s0051g00680	-1.44136	0.0402461
Vv_10008532	VIT_05s0062g00010	1.66944	0.043358
Vv_10000048	VIT_05s0062g00210	-1.54002	0.0461405
Vv_10006741	VIT_05s0062g00790	1.95179	0.00118554
Vv_10013810	VIT_05s0062g01180	1.5608	0.0063884
Vv_10002855	VIT_05s0077g00710	-1.11751	0.0335851
Vv_10007827	VIT_05s0077g00920	1.37814	0.0232158
Vv_10006590	VIT_05s0077g00940	1.38088	0.0482801
Vv_10005894	VIT_05s0077g00980	-1.55816	0.0115545
Vv_10005038	VIT_05s0077g01190	-1.4316	0.0174192
Vv_10003251	VIT_05s0077g01240	1.49919	0.0320797
Vv_10004774	VIT_05s0077g02340	-1.38683	0.00753929
Vv_10004845	VIT_05s0094g00060	-2.08263	0.00160899
Vv_10010119	VIT_05s0094g01410	1.50139	0.0114158
Vv_10008656	VIT_05s0094g01540	1.56391	0.0213539
Vv_10002613	VIT_05s0094g01570	-1.5517	0.0205746
Vv_10010037	VIT_05s0102g00090	-1.30488	0.00665775
Vv_10002095	VIT_05s0102g00100	1.47963	0.00716339
Vv_10008965	VIT_05s0124g00030	2.14322	0.0379013
Vv_10008557	VIT_05s0124g00230	-1.65982	0.0300198
Vv_10000011	VIT_06s0004g00090	-1.28766	0.0157336
Vv_10006642	VIT_06s0004g00250	2.02773	0.00041961
Vv_10007381	VIT_06s0004g00600	1.76013	0.00174736
Vv_10004658	VIT_06s0004g00610	-1.29743	0.0235984
Vv_10014376	VIT_06s0004g00620	-1.34779	0.0113515
Vv_10004060	VIT_06s0004g00990	2.62256	0.00206289
Vv_10002588	VIT_06s0004g01020	2.48853	0.00376842
Vv_10010268	VIT_06s0004g01030	2.70758	0.0124955
Vv_10002723	VIT_06s0004g01180	-1.36132	0.00773774
Vv_10003178	VIT_06s0004g01200	1.74312	0.00391584
Vv_10006497	VIT_06s0004g01250	-1.35925	0.0248443
Vv_10006934	VIT_06s0004g01830	1.51597	0.0198005
Vv_10010123	VIT_06s0004g02110	-1.3397	0.0225708
Vv_10003705	VIT_06s0004g02320	-1.32192	0.0441214
Vv_10007067	VIT_06s0004g02770	1.59136	0.00670728
Vv_10000335	VIT_06s0004g03580	-2.21347	0.039709
Vv_10003257	VIT_06s0004g03620	2.02917	0.002222
Vv_10003653	VIT_06s0004g03810	1.42819	0.0355139
Vv_10008942	VIT_06s0004g03840	-1.35575	0.0278645
Vv_10013676	VIT_06s0004g04110	-1.37072	0.0183311
Vv_10003088	VIT_06s0004g04130	-1.55367	0.005223
Vv_10008405	VIT_06s0004g04930	1.58837	0.033712
Vv_10003741	VIT_06s0004g05180	-1.18679	0.0108131
Vv_10010690	VIT_06s0004g05430	-1.36326	0.020772
Vv_10004736	VIT_06s0004g05890	1.57112	0.0128671
Vv_10001015	VIT_06s0004g06050	1.25935	0.0313629
Vv_10003014	VIT_06s0004g06540	-1.30809	0.028552
Vv_10004827	VIT_06s0004g07360	-1.31915	0.00997322
Vv_10009844	VIT_06s0004g08350	1.32306	0.00339175
Vv_10009663	VIT_06s0004g08360	-1.35108	0.0436944
Vv_10003203	VIT_06s0009g00240	1.17214	0.0242128
Vv_10006371	VIT_06s0009g01200	1.33461	0.00730728
Vv_10006853	VIT_06s0009g02120	1.21477	0.0458134
Vv_10009694	VIT_06s0009g02340	-1.25335	0.0458581
Vv_10014514	VIT_06s0009g03390	-1.91707	0.0405239
Vv_10010261	VIT_06s0061g00070	-1.74024	0.0105648
Vv_10001191	VIT_06s0061g00450	-1.21866	0.0373865
Vv_10013396	VIT_06s0061g00740	1.6733	0.0241503
Vv_10008381	VIT_06s0061g00850	-1.49458	0.0247825
Vv_10002803	VIT_06s0061g01260	-1.44502	0.0268387
Vv_10012918	VIT_06s0061g01350	1.41398	0.0202955
Vv_10006787	VIT_07s0005g00140	-1.30611	0.0159045
Vv_10013632	VIT_07s0005g00270	1.53463	0.00970475
Vv_10009880	VIT_07s0005g01300	-1.14954	0.0330468
Vv_10001042	VIT_07s0005g01350	-1.19301	0.0491787
Vv_10000520	VIT_07s0005g01530	1.20426	0.0414505
Vv_10013841	VIT_07s0005g01650	1.53253	0.00132991
Vv_10002220	VIT_07s0005g01670	-1.65959	0.0059594
Vv_10008175	VIT_07s0005g01770	1.46153	0.00900028
Vv_10004733	VIT_07s0005g01810	-1.47143	0.0473463
Vv_10010437	VIT_07s0005g02070	1.74218	0.0459264
Vv_10014365	VIT_07s0005g02570	1.81509	0.0221368
Vv_10001208	VIT_07s0005g02630	2.25905	0.0312282
Vv_10002392	VIT_07s0005g02630	1.54309	0.0157556
Vv_10002745	VIT_07s0005g03010	1.1499	0.0207201
Vv_10005756	VIT_07s0005g03540	-1.40747	0.025846
Vv_10006568	VIT_07s0005g03630	-1.19409	0.0323739
Vv_10003803	VIT_07s0005g03870	-1.17283	0.00946371
Vv_10005335	VIT_07s0005g04480	1.16888	0.0417636
Vv_10006650	VIT_07s0005g04490	1.15596	0.0339448
Vv_10001294	VIT_07s0005g05510	1.11539	0.0426872
Vv_10005541	VIT_07s0031g00080	-1.21935	0.0180458
Vv_10007570	VIT_07s0031g00470	1.62098	0.000531218
Vv_10009639	VIT_07s0031g00730	1.8814	0.0218305
Vv_10007591	VIT_07s0031g01040	1.35029	0.00418774
Vv_10004810	VIT_07s0031g01150	1.09981	0.0346276
Vv_10000560	VIT_07s0031g01660	-1.1809	0.028105
Vv_10005281	VIT_07s0031g02030	1.3928	0.0175152
Vv_10000687	VIT_07s0031g02200	1.28034	0.00745976
Vv_10008399	VIT_07s0031g02200	2.03029	0.0050397
Vv_10007587	VIT_07s0031g02420	1.84736	0.00719697
Vv_10001165	VIT_07s0031g02480	-1.41613	0.0478013
Vv_10013020	VIT_07s0031g02510	-1.55592	0.0104592
Vv_10009871	VIT_07s0031g02560	-1.0695	0.0493956
Vv_10007828	VIT_07s0031g02610	1.30606	0.00854583
Vv_10006129	VIT_07s0031g02630	-1.43128	0.0134117
Vv_10007930	VIT_07s0031g02690	-1.36596	0.0116952
Vv_10002992	VIT_07s0031g02810	1.47341	0.0168959
Vv_10006989	VIT_07s0031g02970	-1.38254	0.0181496
Vv_10005871	VIT_07s0104g00390	1.8265	0.00017837
Vv_10012429	VIT_07s0104g00660	1.72669	0.0165357
Vv_10005596	VIT_07s0104g00670	-1.17853	0.0170055
Vv_10010030	VIT_07s0104g00910	1.34471	0.00706562
Vv_10006570	VIT_07s0104g01160	-1.38047	0.00182243
Vv_10005087	VIT_07s0104g01320	1.21526	0.0258303	TIR1-like
Vv_10008525	VIT_07s0104g01400	-1.58184	0.0228852
Vv_10005924	VIT_07s0104g01710	3.56419	0.00229537
Vv_10001998	VIT_07s0104g01730	2.14324	0.0114632
Vv_10006096	VIT_07s0129g00040	1.225	0.0437773
Vv_10004497	VIT_07s0129g00330	1.35935	0.0232956
Vv_10003470	VIT_07s0129g00590	1.44729	0.014282
Vv_10004389	VIT_07s0129g00930	-1.45234	0.00629317
Vv_10005731	VIT_07s0130g00190	1.2995	0.04078
Vv_10010073	VIT_07s0130g00400	1.61496	0.0196155
Vv_10010639	VIT_07s0141g00250	1.64694	0.0200809
Vv_10006060	VIT_07s0141g00270	-1.4964	0.039082
Vv_10009112	VIT_07s0141g00340	-1.50278	0.0145877
Vv_10006558	VIT_07s0141g00570	-1.20946	0.0364567
Vv_10012686	VIT_07s0141g00790	1.45148	0.0266425
Vv_10000248	VIT_07s0151g00300	1.21693	0.0419219
Vv_10001475	VIT_07s0151g00350	1.33298	0.0175732
Vv_10005697	VIT_07s0151g00880	1.16833	0.0318632
Vv_10006352	VIT_07s0191g00060	1.21225	0.0472022
Vv_10006128	VIT_07s0191g00180	-2.55272	0.0111762
Vv_10007783	VIT_07s0197g00080	1.49597	0.00344723
Vv_10000150	VIT_08s0007g00330	-2.70407	0.00293182
Vv_10014213	VIT_08s0007g00360	1.50682	0.0433917
Vv_10001663	VIT_08s0007g00440	-1.82985	0.0156208
Vv_10008395	VIT_08s0007g00680	-1.36087	0.0424578
Vv_10009054	VIT_08s0007g00740	1.49058	0.0108233
Vv_10013443	VIT_08s0007g00740	1.49846	0.0208222
Vv_10006299	VIT_08s0007g01100	1.25066	0.0375644
Vv_10014083	VIT_08s0007g01150	1.28042	0.0303078
Vv_10002986	VIT_08s0007g01340	1.41428	0.0152933
Vv_10010045	VIT_08s0007g01450	1.88851	0.00835595
Vv_10008433	VIT_08s0007g01520	1.23646	0.00466982
Vv_10005559	VIT_08s0007g01940	1.95702	0.0257903
Vv_10008186	VIT_08s0007g03390	1.43479	0.0141122
Vv_10001924	VIT_08s0007g03610	-1.58224	0.00897977
Vv_10010161	VIT_08s0007g03640	1.24028	0.0314022
Vv_10005834	VIT_08s0007g04230	1.25784	0.0464213
Vv_10001849	VIT_08s0007g04480	-1.28886	0.0431473
Vv_10011798	VIT_08s0007g04910	-1.36611	0.0221335
Vv_10010210	VIT_08s0007g05870	1.22745	0.0494259
Vv_10011093	VIT_08s0007g06430	-1.39676	0.0157862
Vv_10007136	VIT_08s0007g06550	1.8999	0.016948
Vv_10010042	VIT_08s0007g06720	1.23726	0.00789553
Vv_10012026	VIT_08s0007g06770	1.44825	0.0118589
Vv_10008970	VIT_08s0007g06800	1.29536	0.0369707
Vv_10000580	VIT_08s0007g07060	1.25925	0.0189601
Vv_10009570	VIT_08s0007g07130	1.292	0.00160411
Vv_10012238	VIT_08s0007g07180	1.93011	0.00640938
Vv_10000341	VIT_08s0007g07200	-1.14367	0.0365965
Vv_10011541	VIT_08s0007g07420	1.58258	0.00862363
Vv_10010440	VIT_08s0007g07690	1.51976	0.00218905
Vv_10012792	VIT_08s0007g07880	-1.48531	0.0263416
Vv_10006045	VIT_08s0007g07920	-1.11057	0.0309634
Vv_10012805	VIT_08s0007g08010	1.44684	0.0156584
Vv_10012503	VIT_08s0007g08120	1.22002	0.0214016
Vv_10007945	VIT_08s0007g08180	-1.49691	0.0310571
Vv_10012377	VIT_08s0007g08580	1.36953	0.00813787
Vv_10002063	VIT_08s0032g00530	1.4615	0.00523149
Vv_10001124	VIT_08s0032g00800	-1.3812	0.00152921
Vv_10009585	VIT_08s0032g01070	1.27133	0.00558946
Vv_10002672	VIT_08s0040g00320	1.57896	0.0193812
Vv_10011954	VIT_08s0040g00440	-2.15619	0.000137974
Vv_10002536	VIT_08s0040g00490	-1.36811	0.0194357
Vv_10002712	VIT_08s0040g00540	1.40429	0.0380066
Vv_10004682	VIT_08s0040g00590	-1.19256	0.0491263
Vv_10012852	VIT_08s0040g00630	1.16731	0.027164
Vv_10013265	VIT_08s0040g01280	1.38066	0.0280425
Vv_10012891	VIT_08s0040g01470	-1.18938	0.0360081
Vv_10002889	VIT_08s0040g01810	1.34347	0.0073017
Vv_10000688	VIT_08s0040g02490	1.32389	0.0214259
Vv_10006025	VIT_08s0040g02740	1.5074	0.0280822
Vv_10009992	VIT_08s0040g02750	1.91109	0.0330863
Vv_10009538	VIT_08s0040g03130	-1.20213	0.0256691
Vv_10001235	VIT_08s0056g00100	-1.50295	0.0319262
Vv_10009150	VIT_08s0056g00310	1.38127	0.0123034
Vv_10005890	VIT_08s0056g00440	1.23839	0.033211
Vv_10010186	VIT_08s0056g00790	1.29465	0.0270529
Vv_10004616	VIT_08s0056g01160	-1.53043	0.003662
Vv_10012373	VIT_08s0056g01230	-1.32341	0.0354983
Vv_10003354	VIT_08s0056g01280	1.40804	0.0110625
Vv_10005008	VIT_08s0056g01640	1.48245	0.0165167
Vv_10008105	VIT_08s0058g00270	1.32252	0.0094414
Vv_10005969	VIT_08s0058g00670	1.65758	0.0164977
Vv_10010355	VIT_08s0058g00810	-1.48625	0.00810692
Vv_10005036	VIT_08s0058g00930	-1.52608	0.000537707
Vv_10009187	VIT_08s0058g00940	1.32677	0.013044
Vv_10011221	VIT_08s0058g01140	1.21664	0.00643708
Vv_10005510	VIT_08s0058g01180	1.19413	0.0299592
Vv_10002718	VIT_08s0105g00590	1.47697	0.0361813
Vv_10005984	VIT_09s0002g00880	1.41724	0.0236175
Vv_10001176	VIT_09s0002g00890	1.43222	0.00730704
Vv_10000840	VIT_09s0002g00970	-1.2092	0.0464112
Vv_10002541	VIT_09s0002g00970	-1.23832	0.0286907
Vv_10006660	VIT_09s0002g01180	1.33476	0.0193601
Vv_10004300	VIT_09s0002g01440	1.30727	0.0161155
Vv_10009022	VIT_09s0002g01640	1.40784	0.033558
Vv_10001840	VIT_09s0002g01660	1.32746	0.0198782
Vv_10005941	VIT_09s0002g01890	2.58371	0.0033651
Vv_10011070	VIT_09s0002g02130	1.22483	0.0383459
Vv_10000938	VIT_09s0002g02430	-1.52118	0.00128656
Vv_10007316	VIT_09s0002g02520	-1.36388	0.0224171
Vv_10006694	VIT_09s0002g02630	1.75133	0.0160533
Vv_10002029	VIT_09s0002g02670	-1.1934	0.00920816
Vv_10001846	VIT_09s0002g03560	-1.47881	0.0209356
Vv_10005455	VIT_09s0002g03690	-1.21531	0.0454274
Vv_10004960	VIT_09s0002g03770	1.44021	0.0158219
Vv_10013192	VIT_09s0002g03770	1.7494	0.0404721
Vv_10010032	VIT_09s0002g04070	-1.2792	0.0431253
Vv_10013891	VIT_09s0002g04580	2.71571	0.00258888
Vv_10008930	VIT_09s0002g04760	1.1757	0.0148588
Vv_10013038	VIT_09s0002g04830	1.64564	0.00781607
Vv_10008523	VIT_09s0002g05120	1.12011	0.0255736
Vv_10001950	VIT_09s0002g05740	1.43502	0.0266202
Vv_10004387	VIT_09s0002g05950	1.26792	0.00495228
Vv_10009536	VIT_09s0002g06070	-1.81252	0.0326034
Vv_10009809	VIT_09s0002g06120	-1.44092	0.0117718
Vv_10005564	VIT_09s0002g06870	-1.58187	0.04848
Vv_10012579	VIT_09s0002g07400	2.07617	0.00904006
Vv_10008666	VIT_09s0002g07530	-1.69746	0.03463
Vv_10007512	VIT_09s0002g08090	1.5977	0.0385942
Vv_10000403	VIT_09s0002g08580	-1.30675	0.0339351
Vv_10002425	VIT_09s0018g01660	1.46496	0.013587
Vv_10009432	VIT_09s0018g01800	1.23708	0.0304692
Vv_10006940	VIT_09s0054g00700	-1.45024	0.0354266
Vv_10013743	VIT_09s0054g01750	-1.72665	0.0104095
Vv_10005958	VIT_09s0070g00310	1.49877	0.049524
Vv_10007850	VIT_09s0070g00340	1.45701	0.0117668
Vv_10001896	NA	-1.21572	0.0141644
Vv_10006359	NA	-1.18044	0.0197708
Vv_10008846	NA	-1.5347	0.0315708
Vv_10010558	NA	-1.59911	0.0297272
Vv_10011162	NA	-2.36191	0.00714493
Vv_10011192	NA	-1.58029	0.0396758
Vv_10011280	NA	-2.08432	0.00581842
Vv_10011333	NA	-1.19806	0.0428698
Vv_10011367	NA	1.23021	0.0116325
Vv_10011413	NA	-1.5284	0.0258147
Vv_10011462	NA	-1.09383	0.0333269
Vv_10011485	NA	1.28245	0.0200746
Vv_10011505	NA	1.9201	0.00400754
Vv_10011559	NA	1.33145	0.0307342
Vv_10011615	NA	-1.25246	0.02389
Vv_10011646	NA	-1.46211	0.0391345
Vv_10011682	NA	-1.36799	0.00655038
Vv_10011711	NA	-1.21797	0.00447815
Vv_10011746	NA	1.45695	0.0146681
Vv_10011758	NA	-1.43021	0.0241258
Vv_10011818	NA	-1.29688	0.0161075
Vv_10011922	NA	-1.16329	0.0357601
Vv_10011926	NA	1.22827	0.0340722
Vv_10012058	NA	-1.35233	0.00420689
Vv_10012070	NA	-1.23766	0.0305597
Vv_10012200	NA	1.55537	0.0109032
Vv_10012239	NA	-2.61149	0.00173401
Vv_10012278	NA	-1.74331	0.00463394
Vv_10012280	NA	1.23792	0.0356572
Vv_10012307	NA	-1.46742	0.0250911
Vv_10012310	NA	1.34283	0.00861045
Vv_10012350	NA	-1.62816	0.00590829
Vv_10012370	NA	1.16959	0.0268253
Vv_10012464	NA	1.11295	0.0262883
Vv_10012479	NA	-1.36005	0.0277066
Vv_10012553	NA	-1.23312	0.0103583
Vv_10012618	NA	2.45356	0.0158691
Vv_10012626	NA	1.4702	0.000667681
Vv_10012645	NA	1.46614	0.0330264
Vv_10012668	NA	-1.19142	0.0113735
Vv_10012672	NA	-1.60432	0.00926205
Vv_10012679	NA	1.32479	0.012654
Vv_10012681	NA	1.4868	0.000796227
Vv_10012704	NA	1.30184	0.00849482
Vv_10012706	NA	1.68479	0.00525038
Vv_10012741	NA	-1.32809	0.0117851
Vv_10012869	NA	1.41802	0.0244178
Vv_10012913	NA	-1.25283	0.0138291
Vv_10012922	NA	-1.42064	0.0158833
Vv_10012944	NA	1.35488	0.018015
Vv_10012964	NA	-1.66079	0.0132784
Vv_10013036	NA	2.42362	0.0202727
Vv_10013060	NA	-1.29241	0.0320038
Vv_10013113	NA	1.38532	0.035364
Vv_10013154	NA	1.21435	0.0365443
Vv_10013157	NA	1.17052	0.0391417
Vv_10013158	NA	-1.10442	0.0443947
Vv_10013160	NA	-1.2938	0.0019828
Vv_10013313	NA	-1.11607	0.0226468
Vv_10013360	NA	1.43699	0.0159744
Vv_10013408	NA	1.318	0.0206008
Vv_10013474	NA	1.56068	0.0122744
Vv_10013482	NA	1.2834	0.0122361
Vv_10013546	NA	1.39261	0.0239613
Vv_10013581	NA	-1.27127	0.00830701
Vv_10013599	NA	1.39037	0.0472335
Vv_10013677	NA	1.37116	0.0110618
Vv_10013679	NA	1.55423	0.0160528
Vv_10013699	NA	1.47058	0.0112391
Vv_10013701	NA	1.31399	0.0433427
Vv_10013762	NA	1.35267	0.0367302
Vv_10013769	NA	-1.22956	0.0495783
Vv_10013798	NA	-1.48562	0.0162305
Vv_10013838	NA	1.74551	0.00939719
Vv_10013842	NA	1.16041	0.0418097
Vv_10013887	NA	1.23943	0.048249
Vv_10013905	NA	1.31933	0.00326944
Vv_10013907	NA	1.51185	0.0454199
Vv_10013928	NA	1.78729	0.0153332
Vv_10013951	NA	1.54918	0.0241221
Vv_10013979	NA	1.23331	0.00955791
Vv_10014052	NA	1.11228	0.0170354
Vv_10014076	NA	-1.31224	0.025173
Vv_10014085	NA	1.58799	0.000410757
Vv_10014127	NA	1.31433	0.0383838
Vv_10014179	NA	1.32103	0.0286614
Vv_10014185	NA	-1.1719	0.0364344
Vv_10014266	NA	-1.45398	0.0032889
Vv_10014303	NA	1.39099	0.00601197
Vv_10014345	NA	-1.44808	0.00112906
Vv_10014366	NA	-1.46316	0.0192514
Vv_10014413	NA	1.39659	0.0102838
Vv_10014450	NA	1.31046	0.0137286
Vv_10014482	NA	-1.42202	0.0168537
Vv_10014503	NA	-1.32693	0.0119489
Vv_10014520	NA	1.33799	0.00209922
